# Supplementary material for: Dual functions of TET1 in germ layer lineage bifurcation distinguished by genomic context and dependence on 5-methylcytosine oxidation
Source: Nucleic Acids Res. 2023 Apr 6;51(11):5469–98. doi: 10.1093/nar/gkad231 (PMC10287924; doi:10.1093/nar/gkad231)
Supplement: gkad231_Supplemental_Files [file gkad231_supplemental_files.zip]

Archive with 4 entries (4 files):
- supplementary_figure1-7_proof.pdf
- table_S1_oligos.xlsx
- table_S2_GO_terms_RNAseq.xlsx
- table_S3_lineage_genes.xlsx
