# Supplementary material for: Dual functions of TET1 in germ layer lineage bifurcation distinguished by genomic context and dependence on 5-methylcytosine oxidation
Source: Nucleic Acids Res. 2023 Apr 6;51(11):5469–98. doi: 10.1093/nar/gkad231 (PMC10287924; doi:10.1093/nar/gkad231)
Supplement: gkad231_Supplemental_Files [file gkad231_supplemental_files.zip › table_S1_oligos.xlsx]

## Sheet: CRISPR & genotyping oligos
type	oligo name	sequence
ssODN HDR oligo (IDT)	Tet1_CD_ssODN-2	AGTGCATACCACGGTGCTTCCGTTGTGCATGTTGTGAATGGCCTTGTAAGAATGAGCACAAAAATCCATGCAACAGGTGACACCAGAGAAAGGAC
sgRNA (IDT)	Tet1_CD_sgRNA-1	GTGAATGTCCTTGTGAGAAT
MUT genotyping primer	Tet1CD-1_T1-FW	TACCCCCATTCACGAGGTCA
MUT genotyping primer	Tet1CD-1_T1-RV	ACAATGACATTTTAGGAGCACACC
Tet1<tm1> genotyping	Tet1tm1-Gtype-7F	TTGGCAACACCTCCAGATT
Tet1<tm1> genotyping	Tet1tm1-Gtype-6R	CGGATTGACCGTAATGGGATAG
Tet1<tm1> genotyping	Tet1tm1-Gtype-10R	GCTTTGATGTCTTCGTCTTCATC
Sex genotyping	SX-F	GATGATTTGAGTGGAAATGTGAGGTA
Sex genotyping	SX-R	CTTATGTTTATAGGCATGCACCATGTA

## Sheet: qPCR primers
target	marker	forward	reverse
Gapdh	housekeeping	ACCACAGTCCATGCCATCAC	CACCACCCTGTTGCTGTAGCC
Dnmt3b	primed	GCCCATGCAATGATCTCTCT	CCAGAAGAATGGACGGTTGT
Otx2	primed	CCACTTCGGGTATGGACTTG	GTCCTCTCCCTTCGCTGTTT
Tcf7l1	Wnt regulator	CTGAGCAGCCCGTACCTCT	AGGGGCCATTTCATCTGTAG
Pax6	ectoderm	AACAACCTGCCTATGCAACC	ACTTGGACGGGAACTGACAC
Lhx5	ectoderm	CGGAGCAAAGTCTTCCACCT	CAGGACGACACCGAGTTGAG
En1	ectoderm	CTCATGGGTTCGGCTAACGG	GAACTCCGCCTTGAGTCTCT
Wnt1	ectoderm	CGAGAGTGCAAATGGCAATTCCG	GATGAACGCTGTTTCTCGGCAG
Sox1	ectoderm	AGTGGAAGGTCATGTCCGAG	TGTAATCCGGGTGTTCCTTC
T	primitive streak	CCTCCCTTGTTGCCTTAGAGTAGTT	GCAGATTGTCTTTGGCTACTTTGTC
Foxa2	primitive streak/endoderm	GGCCCAGTCACGAACAAAGC	CCCAAAGTCTCCACTCAGCCTC
Sox17	endoderm	AAGAAACCCTAAACACAAACAGCG	TTTGTGGGAAGTGGGATCAAGAC
Spink1	endoderm	GTGACTGGAAAAGAGGCTAGT	TGACTTTCAGCAAGGCCCAC
Cpm	endoderm	GGGTCAAGTGTTCGATCAGAGT	GTCCAGGGACTGTAACATTGA
Twist1	mesoderm	GGCCGGAGACCTAGATGTCATT	ACGCCCTGATTCTTGTGAATTT
Myl7	mesoderm	AGGAAGCCATCCTGAGTGCCTT	CATGGGTGTCAGCGCAAACAGT
Mef2c	mesoderm	ATCCCAGTGTCCAGCCATAAC	CCCATCAGACCGCCTGT
Tnnt2	mesoderm	AACCGCCTGGCTGAAGAG	ATGTACCCTCCAAAGTGCATC
Hand2	mesoderm	GGCCGGAGACCTAGATGTCATT	ACGCCCTGATTCTTGTGAATTT
Gata4	mesoderm	GTCGTAATGCCGAGGGTGA	TCCTTCCGCATTGCAAGAG

## Sheet: ChIP qPCR
target	ChIP target	Forward	Reverse
Lhx5_-109kb	TET1	AAATCAGATGAAGAATGGGCTCAG	GCGCGTTTGTTCTTGGCA
Sox1_+34kb	TET1	CGCTCTGCTGGAATTTGGC	GCCATTGAGTGCACGGCT
Wnt1_+8.5kb	TET1	GTGGCGGAGACACACAATCAG	TCCGAAGATTAATCCAGGCTGAC
Foxa2_TSS	TET1	GGCCGAAGAACCCTGGA	GCAGCTCGACACTGCCA
Eomes_TSS	TET1	CCCAGAGGCTGGACTTAGAC	AGGTGCTCCCGAAGGTGT
T_TSS	TET1	GTGGCGAGAGAAGTGAAGGT	CAGGTGGTCCACTCGGTACT
Tcf7l1_TSS	TET1	GGATCTGGATGAGGTCAAGTC	CTGACCCTAGGAATCCCTTTAC
Sox1	SUZ12	CCATCGTAGGCACAGGTTCA	TCTTAATTCCCCAACGGCCT
Pax6	SUZ12	AGCAAAGGTGTATTTGCGGC	TAGTGTAGCGGCAAACGGTC
Lhx5	SUZ12	AACCCTGGTTTTCGCATCGC	GCTACAGCGTTGCGGTCAG
Sox2_TSS	SUZ12	AAGGGTTAGACAACCGCCAT	CACCGACATGGCTTAGTTGC
Wnt1	SUZ12	GGCCGATGGTGGTAAGTGAG	GAAGTCACAATGCACGAGGG
Bdnf	SUZ12	GCCATTAGAGCAAACGCAGT	GATGACTAGGCGAGAGGCAC
Tubb3	SUZ12	AGCTATAATCCGCCACCGTC	CCCATATTCTCTGAGTCCGCC
Brsk2_ChIP_FW3	SUZ12	TTTCCCTGGGGAGGTAGAGG	ACAGTGAGGACTCTTGGGGA
Npr3 (negative control)	TET1 & SUZ12	TGTGTTTGTTCAACCCTGGAT	TATTGACTGGTGAATTTGGACCAT

## Sheet: ampBSseq primers
amplicon	oligo name	primer	tail type	tail + primer	size (bp)	Annealing temp. (°C)	Extension temp. (°C)
Cspg4	Cspg4-1_ngsBS_FW	TGGGAGTAGATAGAGGGAG	P5	CTTTCCCTACACGACGCTCTTCCGATCTGGGAGTAGATAGAGGGAG	376	59	72
	Cspg4-1_ngsBS_RV	ACCAAAACCAAAACTAAAACTAAC	P7	CTGGAGTTCAGACGTGTGCTCTTCCGATCTACCAAAACCAAAACTAAAACTAAC
Gal	Gal-1_ngsBS_FW	TAGGAGGATTAGAGTTTGATAAGT	P5	CTTTCCCTACACGACGCTCTTCCGATCTAGGAGGATTAGAGTTTGATAAGT	354	59	72
	Gal-1_ngsBS_RV	ACAACTCCCACTAAACATAAATAA	P7	CTGGAGTTCAGACGTGTGCTCTTCCGATCTACAACTCCCACTAAACATAAATAA
Gal	Gal-2_ngsBS_FW	TTATTTATGTTTAGTGGGAGTTGT	P5	CTTTCCCTACACGACGCTCTTCCGATCTTATTTATGTTTAGTGGGAGTTGT	336	56	65
	Gal-2_ngsBS_RV	CAAAACCTCCTATAAATCTCAAAAC	P7	CTGGAGTTCAGACGTGTGCTCTTCCGATCTCAAAACCTCCTATAAATCTCAAAAC
Ngb	Ngb-1_ngsBS_FW	GTGGGTGTTGGTAAAGGATTT	P5	CTTTCCCTACACGACGCTCTTCCGATCTGTGGGTGTTGGTAAAGGATTT	367	59	72
	Ngb-1_ngsBS_RV	CCTCTAAAACATAACACTATCCTATT	P7	CTGGAGTTCAGACGTGTGCTCTTCCGATCTCCTCTAAAACATAACACTATCCTATT
Ngb	Ngb-2_ngsBS_FW	ATAGGATAGTGTTATGTTTTAGAGGGTTG	P5	CTTTCCCTACACGACGCTCTTCCGATCTATAGGATAGTGTTATGTTTTAGAGGGTTG	372	59	72
	Ngb-2_ngsBS_RV	CATCCTCTAAACTAAACCAATAAAAAC	P7	CTGGAGTTCAGACGTGTGCTCTTCCGATCTCATCCTCTAAACTAAACCAATAAAAAC
Ngb	Ngb-3_ngsBS_FW	GTTGGGTGGGGTTTAGTAAT	P5	CTTTCCCTACACGACGCTCTTCCGATCTGTTGGGTGGGGTTTAGTAAT	357	59	72
	Ngb-3_ngsBS_RV	TTAAACTCTAAAACCTAAACATTTCCC	P7	CTGGAGTTCAGACGTGTGCTCTTCCGATCTTAAACTCTAAAACCTAAACATTTCCC
Npas4 (i)	Npas4-1_ngsBS_FW	AGTATATTTTTTTAGTTTTTTTATTTTTGG	P5	CTTTCCCTACACGACGCTCTTCCGATCTAGTATATTTTTTTAGTTTTTTTATTTTTGG	378	56	72
	Npas4-1_ngsBS_RV	AAACTAAAACTCCACAACC	P7	CTGGAGTTCAGACGTGTGCTCTTCCGATCTAAACTAAAACTCCACAACC
Npas4 (i)	Npas4-2_ngsBS_FW	GGTTGTGGAGTTTTAGTTT	P5	CTTTCCCTACACGACGCTCTTCCGATCTGGTTGTGGAGTTTTAGTTT	375	59	72
	Npas4-2_ngsBS_RV	CTCCCCAACCAATAACTCC	P7	CTGGAGTTCAGACGTGTGCTCTTCCGATCTCTCCCCAACCAATAACTCC
Npas4 (ii)	Npas4-3_ngsBS_FW	GTTTTAGGTTTAATTAGGATGTTGAAGGG	P5	CTTTCCCTACACGACGCTCTTCCGATCTGTTTTAGGTTTAATTAGGATGTTGAAGGG	363	59	65
	Npas4-3_ngsBS_RV	CATACCCATCTTAATACCCTCCACTA	P7	CTGGAGTTCAGACGTGTGCTCTTCCGATCTCATACCCATCTTAATACCCTCCACTA
Npas4 (ii)	Npas4-4_ngsBS_FW	GAGGGTATTAAGATGGGTATG	P5	CTTTCCCTACACGACGCTCTTCCGATCTGAGGGTATTAAGATGGGTATG	387	56	65
	Npas4-4_ngsBS_RV2	ATAATACAAACAAAATAAAATAACCC	P7	CTGGAGTTCAGACGTGTGCTCTTCCGATCTATAATACAAACAAAATAAAATAACCC
Oxtr (i)	Oxtr-3_ngsBS_FW	GGGTTTTTAGGGTTGGATGA	P5	CTTTCCCTACACGACGCTCTTCCGATCTGGGTTTTTAGGGTTGGATGA	359	56	65
	Oxtr-3_ngsBS_RV	TCTAATCAAATACTTACAAATAATAAACA	P7	CTGGAGTTCAGACGTGTGCTCTTCCGATCTCTAATCAAATACTTACAAATAATAAACA
Oxtr (ii)	Oxtr-1_ngsBS_FW	ATTTTTTTTGTTAGGATATAGTATAGTTA	P5	CTTTCCCTACACGACGCTCTTCCGATCTATTTTTTTTGTTAGGATATAGTATAGTTA	402	56	65
	Oxtr-1_ngsBS_RV	CTAAAATCTTTAACATAACAACCTTAC	P7	CTGGAGTTCAGACGTGTGCTCTTCCGATCTCTAAAATCTTTAACATAACAACCTTAC
Oxtr (ii)	Oxtr-2_ngsBS_FW2	GTAAGGTTGTTATGTTAAAGATTTTAGAGG	P5	CTTTCCCTACACGACGCTCTTCCGATCTGTAAGGTTGTTATGTTAAAGATTTTAGAGG	316	59	72
	Oxtr-2_ngsBS_RV2	AACCTACCTATAAAACCCTCAAATTC	P7	CTGGAGTTCAGACGTGTGCTCTTCCGATCTAACCTACCTATAAAACCCTCAAATTC
