# Supplementary material for: Dual functions of TET1 in germ layer lineage bifurcation distinguished by genomic context and dependence on 5-methylcytosine oxidation
Source: Nucleic Acids Res. 2023 Apr 6;51(11):5469–98. doi: 10.1093/nar/gkad231 (PMC10287924; doi:10.1093/nar/gkad231)
Supplement: gkad231_Supplemental_Files [file gkad231_supplemental_files.zip › table_S2_GO_terms_RNAseq.xlsx]

## Sheet: GO_PC1_top100_neg
ID	Description	GeneRatio	BgRatio	pvalue	p.adjust	qvalue	geneID	Count
GO:0043046	DNA methylation involved in gamete generation	5/59	19/21210	1.58051e-09	1.09687e-06	9.69934e-07	Mael/Mov10l1/Tdrd12/Dnmt3l/Morc1	5
GO:0007140	male meiotic nuclear division	6/59	51/21210	5.83111e-09	2.0234e-06	1.78923e-06	Mael/Tex19.1/Tex11/Mov10l1/Tdrd12/Dnmt3l	6
GO:0140013	meiotic nuclear division	8/59	179/21210	3.3796e-08	4.74283e-06	4.19395e-06	Mael/Hormad1/Tex19.1/Tex11/Mov10l1/Sept1/Tdrd12/Dnmt3l	8
GO:0006305	DNA alkylation	6/59	68/21210	3.41703e-08	4.74283e-06	4.19395e-06	Mael/Mov10l1/Dppa3/Tdrd12/Dnmt3l/Morc1	6
GO:0006306	DNA methylation	6/59	68/21210	3.41703e-08	4.74283e-06	4.19395e-06	Mael/Mov10l1/Dppa3/Tdrd12/Dnmt3l/Morc1	6
GO:1903046	meiotic cell cycle process	8/59	197/21210	7.10186e-08	8.21448e-06	7.26383e-06	Mael/Hormad1/Tex19.1/Tex11/Mov10l1/Sept1/Tdrd12/Dnmt3l	8
GO:0044728	DNA methylation or demethylation	6/59	84/21210	1.2262e-07	1.21569e-05	1.075e-05	Mael/Mov10l1/Dppa3/Tdrd12/Dnmt3l/Morc1	6
GO:0022412	cellular process involved in reproduction in multicellular organism	10/59	423/21210	2.35133e-07	2.03978e-05	1.80372e-05	Mael/Hormad1/Tex19.1/Tex11/Mov10l1/Sept1/Tdrd12/Zfp42/Dnmt3l/Morc1	10
GO:0006304	DNA modification	6/59	97/21210	2.89901e-07	2.23546e-05	1.97675e-05	Mael/Mov10l1/Dppa3/Tdrd12/Dnmt3l/Morc1	6
GO:0007127	meiosis I	6/59	112/21210	6.79651e-07	4.71678e-05	4.17091e-05	Mael/Hormad1/Tex19.1/Tex11/Mov10l1/Dnmt3l	6
GO:0061982	meiosis I cell cycle process	6/59	117/21210	8.79036e-07	5.54592e-05	4.90409e-05	Mael/Hormad1/Tex19.1/Tex11/Mov10l1/Dnmt3l	6
GO:0051321	meiotic cell cycle	8/59	303/21210	1.86366e-06	0.000107782	9.53085e-05	Mael/Hormad1/Tex19.1/Tex11/Mov10l1/Sept1/Tdrd12/Dnmt3l	8
GO:0045132	meiotic chromosome segregation	5/59	98/21210	7.80599e-06	0.00041672	0.000368493	Mael/Hormad1/Tex19.1/Tex11/Sept1	5
GO:0007129	synapsis	4/59	51/21210	1.22383e-05	0.000606669	0.00053646	Mael/Hormad1/Tex19.1/Tex11	4
GO:0043414	macromolecule methylation	7/59	285/21210	1.37934e-05	0.000638175	0.00056432	Mael/Mov10l1/Dppa3/Tdrd12/Dnmt3l/Morc1/Dppa2	7
GO:0034587	piRNA metabolic process	3/59	18/21210	1.61949e-05	0.000701065	0.000619932	Mael/Mov10l1/Tdrd12	3
GO:0000280	nuclear division	8/59	412/21210	1.76594e-05	0.000701065	0.000619932	Mael/Hormad1/Tex19.1/Tex11/Mov10l1/Sept1/Tdrd12/Dnmt3l	8
GO:0010528	regulation of transposition	3/59	19/21210	1.91934e-05	0.000701065	0.000619932	Tex19.1/Dnmt3l/Morc1	3
GO:0010529	negative regulation of transposition	3/59	19/21210	1.91934e-05	0.000701065	0.000619932	Tex19.1/Dnmt3l/Morc1	3
GO:0045143	homologous chromosome segregation	4/59	62/21210	2.67036e-05	0.000926615	0.000819379	Mael/Hormad1/Tex19.1/Tex11	4
GO:0032196	transposition	3/59	22/21210	3.03229e-05	0.0010021	0.000886128	Tex19.1/Dnmt3l/Morc1	3
GO:0048285	organelle fission	8/59	461/21210	3.9335e-05	0.00124084	0.00109724	Mael/Hormad1/Tex19.1/Tex11/Mov10l1/Sept1/Tdrd12/Dnmt3l	8
GO:0032259	methylation	7/59	339/21210	4.18666e-05	0.00126328	0.00111708	Mael/Mov10l1/Dppa3/Tdrd12/Dnmt3l/Morc1/Dppa2	7
GO:0070192	chromosome organization involved in meiotic cell cycle	4/59	71/21210	4.56526e-05	0.00132012	0.00116735	Mael/Hormad1/Tex19.1/Tex11	4
GO:0044030	regulation of DNA methylation	3/59	30/21210	7.8687e-05	0.00218435	0.00193156	Dppa3/Dnmt3l/Morc1	3
GO:0071514	genetic imprinting	3/59	38/21210	0.000160933	0.00429568	0.00379855	Dppa3/Zfp42/Dnmt3l	3
GO:0060484	lung-associated mesenchyme development	2/59	10/21210	0.000337447	0.00867363	0.00766984	Dppa4/Dppa2	2
GO:0008584	male gonad development	4/59	122/21210	0.000371391	0.00916758	0.00810663	Tex19.1/Tex11/Abcb1a/Nr0b1	4
GO:0046546	development of primary male sexual characteristics	4/59	123/21210	0.000383083	0.00916758	0.00810663	Tex19.1/Tex11/Abcb1a/Nr0b1	4
GO:0098813	nuclear chromosome segregation	5/59	260/21210	0.000777189	0.017979	0.0158983	Mael/Hormad1/Tex19.1/Tex11/Sept1	5
GO:0046661	male sex differentiation	4/59	154/21210	0.000891912	0.0199673	0.0176565	Tex19.1/Tex11/Abcb1a/Nr0b1	4
GO:0019827	stem cell population maintenance	4/59	169/21210	0.0012586	0.027296	0.024137	Fgf4/Tcl1/Esrrb/Dppa2	4
GO:0098727	maintenance of cell number	4/59	173/21210	0.00137186	0.0288507	0.0255119	Fgf4/Tcl1/Esrrb/Dppa2	4
GO:0048608	reproductive structure development	6/59	455/21210	0.00162551	0.0318692	0.028181	Tex19.1/Tex11/Abcb1a/Esrrb/Dnmt3l/Nr0b1	6
GO:0007130	synaptonemal complex assembly	2/59	22/21210	0.00169544	0.0318692	0.028181	Hormad1/Tex11	2
GO:0007141	male meiosis I	2/59	22/21210	0.00169544	0.0318692	0.028181	Mov10l1/Dnmt3l	2
GO:0061458	reproductive system development	6/59	459/21210	0.00169908	0.0318692	0.028181	Tex19.1/Tex11/Abcb1a/Esrrb/Dnmt3l/Nr0b1	6
GO:0009566	fertilization	4/59	187/21210	0.00182441	0.0333195	0.0294635	Mael/Tex11/Ooep/Tdrd12	4
GO:0007059	chromosome segregation	5/59	321/21210	0.00197481	0.0350209	0.030968	Mael/Hormad1/Tex19.1/Tex11/Sept1	5
GO:0006706	steroid catabolic process	2/59	24/21210	0.00201849	0.0350209	0.030968	Spp1/Hsd17b14	2
GO:0070193	synaptonemal complex organization	2/59	25/21210	0.0021901	0.0370715	0.0327812	Hormad1/Tex11	2
GO:0060008	Sertoli cell differentiation	2/59	27/21210	0.00255328	0.04219	0.0373074	Abcb1a/Nr0b1	2

## Sheet: GO_PC1_top100_pos
ID	Description	GeneRatio	BgRatio	pvalue	p.adjust	qvalue	geneID	Count
GO:0007389	pattern specification process	27/95	470/21210	9.71129e-23	2.01509e-19	1.31767e-19	Cer1/Lhx1/T/Cyp26a1/Zeb2/Pkd1l1/Shh/Foxc1/Fgf8/Zbtb16/Foxa1/Bmp5/Foxb1/Crb2/Irx3/Six3/Wls/Cfc1/Foxa2/Irx1/Sp8/Foxc2/Efnb1/Nkx6-1/Bmp7/Mesp1/Bmp2	27
GO:0003002	regionalization	24/95	376/21210	2.77432e-21	2.87836e-18	1.88216e-18	Cer1/Lhx1/T/Cyp26a1/Zeb2/Pkd1l1/Shh/Foxc1/Fgf8/Zbtb16/Foxa1/Foxb1/Crb2/Irx3/Six3/Wls/Cfc1/Foxa2/Irx1/Sp8/Foxc2/Nkx6-1/Mesp1/Bmp2	24
GO:0060485	mesenchyme development	19/95	274/21210	1.2972e-17	7.07004e-15	4.6231e-15	Frzb/Cer1/Cyp26a1/Zeb2/Rbm24/Shh/Foxc1/Fgf8/Foxa1/Bmp5/Crb2/Foxa2/Sema6d/Foxc2/Efnb1/Bmp7/Mesp1/Tgfb2/Bmp2	19
GO:0009952	anterior/posterior pattern specification	18/95	232/21210	1.3629e-17	7.07004e-15	4.6231e-15	Cer1/Lhx1/T/Cyp26a1/Zeb2/Shh/Foxc1/Fgf8/Zbtb16/Foxb1/Crb2/Six3/Wls/Cfc1/Foxa2/Foxc2/Mesp1/Bmp2	18
GO:0060562	epithelial tube morphogenesis	20/95	381/21210	3.72933e-16	1.54767e-13	1.01202e-13	Greb1l/Lhx1/T/Zeb2/Shh/Fgf8/Rgma/Foxa1/Bmp5/Irx3/Cfc1/Cxcr4/Foxa2/Kdr/Irx1/Foxc2/Bmp7/Mesp1/Tgfb2/Bmp2	20
GO:0007498	mesoderm development	13/95	119/21210	6.61302e-15	2.287e-12	1.49547e-12	Cer1/Lhx1/T/Shh/Foxc1/Fgf8/Crb2/Irx3/Wls/Foxa2/Foxc2/Bmp7/Mesp1	13
GO:0048762	mesenchymal cell differentiation	15/95	218/21210	4.96947e-14	1.47309e-11	9.63255e-12	Frzb/Cyp26a1/Zeb2/Shh/Foxc1/Fgf8/Foxa1/Crb2/Foxa2/Sema6d/Foxc2/Efnb1/Bmp7/Tgfb2/Bmp2	15
GO:0048863	stem cell differentiation	15/95	231/21210	1.16361e-13	3.01812e-11	1.97355e-11	Frzb/T/Cyp26a1/Zeb2/Rbm24/Shh/Foxc1/Foxa1/Six3/Sema6d/Foxc2/Efnb1/Bmp7/Ptn/Tgfb2	15
GO:0061053	somite development	11/95	96/21210	5.17462e-13	1.19304e-10	7.80127e-11	Frzb/Lhx1/T/Zeb2/Shh/Foxc1/Foxb1/Crb2/Foxa2/Foxc2/Mesp1	11
GO:0048568	embryonic organ development	19/95	495/21210	6.12014e-13	1.26993e-10	8.30407e-11	Frzb/Lhx1/T/Shh/Foxc1/Fgf8/Igf2/Pkdcc/Bmp5/Crb2/Six3/Col2a1/Cfc1/Krt19/Kdr/Foxc2/Bmp7/Mesp1/Tgfb2	19
GO:0007369	gastrulation	13/95	172/21210	8.13474e-13	1.53451e-10	1.00341e-10	Aplnr/Cer1/Lhx1/T/Foxc1/Fgf8/Crb2/Wls/Cfc1/Foxa2/Foxc2/Bmp7/Mesp1	13
GO:0035282	segmentation	11/95	106/21210	1.5728e-12	2.71964e-10	1.77837e-10	Lhx1/T/Zeb2/Foxc1/Foxb1/Crb2/Irx3/Foxa2/Irx1/Foxc2/Mesp1	11
GO:0001655	urogenital system development	16/95	345/21210	2.92822e-12	4.67389e-10	3.05625e-10	Greb1l/Cer1/Lhx1/Fras1/Shh/Foxc1/Fgf8/Zbtb16/Foxa1/Foxb1/Irx3/Irx1/Foxc2/Bmp7/Tgfb2/Bmp2	16
GO:0001822	kidney development	14/95	280/21210	2.77478e-11	3.83845e-09	2.50996e-09	Greb1l/Cer1/Lhx1/Fras1/Shh/Foxc1/Fgf8/Zbtb16/Irx3/Irx1/Foxc2/Bmp7/Tgfb2/Bmp2	14
GO:0003007	heart morphogenesis	14/95	280/21210	2.77478e-11	3.83845e-09	2.50996e-09	T/Actc1/Shh/Foxc1/Fgf8/Bmp5/Col2a1/Cfc1/Tnnt2/Foxc2/Bmp7/Mesp1/Tgfb2/Bmp2	14
GO:0001667	ameboidal-type cell migration	16/95	410/21210	3.89339e-11	4.82728e-09	3.15656e-09	Cer1/T/Zeb2/Shh/Fgf8/Smoc2/Igf2/Crb2/Cxcr4/Kdr/Sema6d/Foxc2/Efnb1/Bmp7/Mesp1/Tgfb2	16
GO:0072073	kidney epithelium development	11/95	142/21210	3.95488e-11	4.82728e-09	3.15656e-09	Greb1l/Cer1/Lhx1/Shh/Foxc1/Fgf8/Irx3/Irx1/Foxc2/Bmp7/Bmp2	11
GO:0001823	mesonephros development	10/95	107/21210	4.91656e-11	5.66771e-09	3.70611e-09	Greb1l/Cer1/Lhx1/Shh/Foxc1/Fgf8/Zbtb16/Foxc2/Bmp7/Bmp2	10
GO:0001756	somitogenesis	9/95	77/21210	6.18491e-11	6.75457e-09	4.41681e-09	Lhx1/T/Zeb2/Foxc1/Foxb1/Crb2/Foxa2/Foxc2/Mesp1	9
GO:0072001	renal system development	14/95	301/21210	7.249e-11	7.52084e-09	4.91787e-09	Greb1l/Cer1/Lhx1/Fras1/Shh/Foxc1/Fgf8/Zbtb16/Irx3/Irx1/Foxc2/Bmp7/Tgfb2/Bmp2	14
GO:0014033	neural crest cell differentiation	9/95	92/21210	3.15283e-10	3.1153e-08	2.03709e-08	Frzb/Cyp26a1/Zeb2/Shh/Foxc1/Sema6d/Foxc2/Efnb1/Bmp7	9
GO:0001704	formation of primary germ layer	9/95	95/21210	4.21766e-10	3.97802e-08	2.60122e-08	Lhx1/T/Foxc1/Crb2/Wls/Foxa2/Foxc2/Bmp7/Mesp1	9
GO:0071772	response to BMP	11/95	181/21210	5.40205e-10	4.63723e-08	3.03229e-08	Cer1/T/Fgf8/Rgma/Bmp5/Crb2/Col2a1/Cfc1/Kdr/Bmp7/Bmp2	11
GO:0071773	cellular response to BMP stimulus	11/95	181/21210	5.40205e-10	4.63723e-08	3.03229e-08	Cer1/T/Fgf8/Rgma/Bmp5/Crb2/Col2a1/Cfc1/Kdr/Bmp7/Bmp2	11
GO:0060993	kidney morphogenesis	9/95	98/21210	5.58703e-10	4.63723e-08	3.03229e-08	Greb1l/Lhx1/Fras1/Shh/Fgf8/Irx3/Irx1/Bmp7/Bmp2	9
GO:0048754	branching morphogenesis of an epithelial tube	11/95	186/21210	7.2194e-10	5.76163e-08	3.76753e-08	Greb1l/Lhx1/Shh/Fgf8/Foxa1/Cxcr4/Foxa2/Kdr/Foxc2/Bmp7/Bmp2	11
GO:0001763	morphogenesis of a branching structure	12/95	242/21210	8.77768e-10	6.3874e-08	4.17672e-08	Greb1l/Lhx1/Shh/Fgf8/Foxa1/Ermn/Cxcr4/Foxa2/Kdr/Foxc2/Bmp7/Bmp2	12
GO:0001657	ureteric bud development	9/95	104/21210	9.54262e-10	6.3874e-08	4.17672e-08	Greb1l/Cer1/Lhx1/Shh/Foxc1/Fgf8/Foxc2/Bmp7/Bmp2	9
GO:0009953	dorsal/ventral pattern formation	9/95	104/21210	9.54262e-10	6.3874e-08	4.17672e-08	Cer1/Lhx1/Shh/Fgf8/Foxa1/Six3/Foxa2/Sp8/Nkx6-1	9
GO:0072163	mesonephric epithelium development	9/95	104/21210	9.54262e-10	6.3874e-08	4.17672e-08	Greb1l/Cer1/Lhx1/Shh/Foxc1/Fgf8/Foxc2/Bmp7/Bmp2	9
GO:0072164	mesonephric tubule development	9/95	104/21210	9.54262e-10	6.3874e-08	4.17672e-08	Greb1l/Cer1/Lhx1/Shh/Foxc1/Fgf8/Foxc2/Bmp7/Bmp2	9
GO:0021915	neural tube development	11/95	193/21210	1.06839e-09	6.75104e-08	4.4145e-08	T/Zeb2/Shh/Fgf8/Rgma/Foxa1/Bmp5/Foxb1/Foxa2/Bmp7/Tgfb2	11
GO:0072006	nephron development	10/95	146/21210	1.07366e-09	6.75104e-08	4.4145e-08	Greb1l/Lhx1/Shh/Foxc1/Fgf8/Irx3/Irx1/Foxc2/Bmp7/Bmp2	10
GO:0003205	cardiac chamber development	11/95	196/21210	1.25785e-09	7.67656e-08	5.0197e-08	Greb1l/Foxc1/Fgf8/Bmp5/Cfc1/Cxcr4/Tnnt2/Foxc2/Bmp7/Mesp1/Tgfb2	11
GO:0072009	nephron epithelium development	9/95	108/21210	1.33878e-09	7.93706e-08	5.19004e-08	Greb1l/Lhx1/Shh/Foxc1/Fgf8/Irx3/Irx1/Foxc2/Bmp2	9
GO:0048562	embryonic organ morphogenesis	13/95	318/21210	1.75592e-09	1.01209e-07	6.61808e-08	Frzb/Lhx1/T/Shh/Fgf8/Crb2/Six3/Col2a1/Cfc1/Foxc2/Bmp7/Mesp1/Tgfb2	13
GO:0001503	ossification	14/95	387/21210	1.92147e-09	1.07758e-07	7.04629e-08	Cer1/Fbn2/Shh/Foxc1/Zbtb16/Igf2/Pkdcc/Igfbp5/Bmp5/Col2a1/Foxc2/Bmp7/Ptn/Bmp2	14
GO:0048738	cardiac muscle tissue development	12/95	261/21210	2.07086e-09	1.12886e-07	7.3816e-08	T/Actc1/Foxc1/Fgf8/Bmp5/Tnnt2/Foxc2/Bmp7/Mesp1/Nebl/Tgfb2/Bmp2	12
GO:0001654	eye development	14/95	390/21210	2.12171e-09	1.12886e-07	7.3816e-08	Lhx1/Zeb2/Shh/Foxc1/Irx5/Six3/Kdr/Sdk2/Foxc2/Bmp7/Ptn/Meis2/Tgfb2/Zhx2	14
GO:0150063	visual system development	14/95	393/21210	2.34081e-09	1.2143e-07	7.94028e-08	Lhx1/Zeb2/Shh/Foxc1/Irx5/Six3/Kdr/Sdk2/Foxc2/Bmp7/Ptn/Meis2/Tgfb2/Zhx2	14
GO:0048732	gland development	15/95	467/21210	2.44046e-09	1.23511e-07	8.07637e-08	Frzb/Shh/Foxc1/Fgf8/Igf2/Foxa1/Igfbp5/Foxb1/Six3/Wls/Cfc1/Bmp7/Mesp1/Ptn/Bmp2	15
GO:0048880	sensory system development	14/95	396/21210	2.58036e-09	1.27482e-07	8.33604e-08	Lhx1/Zeb2/Shh/Foxc1/Irx5/Six3/Kdr/Sdk2/Foxc2/Bmp7/Ptn/Meis2/Tgfb2/Zhx2	14
GO:0072175	epithelial tube formation	10/95	161/21210	2.78472e-09	1.30858e-07	8.5568e-08	T/Zeb2/Shh/Fgf8/Rgma/Bmp5/Irx3/Irx1/Bmp7/Tgfb2	10
GO:0072132	mesenchyme morphogenesis	7/95	51/21210	2.84813e-09	1.30858e-07	8.5568e-08	Foxc1/Fgf8/Bmp5/Foxc2/Bmp7/Tgfb2/Bmp2	7
GO:2000027	regulation of animal organ morphogenesis	11/95	212/21210	2.87518e-09	1.30858e-07	8.5568e-08	Lhx1/Shh/Foxc1/Fgf8/Foxc2/Bmp7/Mesp1/Ajap1/Ptn/Tgfb2/Bmp2	11
GO:0007409	axonogenesis	15/95	473/21210	2.90095e-09	1.30858e-07	8.5568e-08	Lhx1/Zeb2/Prtg/Shh/Slit1/Fgf8/Rgma/Foxb1/Cdh2/Cxcr4/Sema6d/Efnb1/Nkx6-1/Bmp7/Tgfb2	15
GO:0060537	muscle tissue development	15/95	474/21210	2.98501e-09	1.31785e-07	8.61741e-08	T/Actc1/Rbm24/Shh/Foxc1/Fgf8/Igfbp5/Bmp5/Tnnt2/Foxc2/Bmp7/Mesp1/Nebl/Tgfb2/Bmp2	15
GO:0072028	nephron morphogenesis	8/95	82/21210	3.25885e-09	1.40878e-07	9.21198e-08	Greb1l/Lhx1/Shh/Fgf8/Irx3/Irx1/Bmp7/Bmp2	8
GO:0043010	camera-type eye development	13/95	342/21210	4.21859e-09	1.78644e-07	1.16816e-07	Lhx1/Zeb2/Shh/Foxc1/Irx5/Six3/Kdr/Sdk2/Foxc2/Bmp7/Ptn/Tgfb2/Zhx2	13
GO:0014032	neural crest cell development	8/95	85/21210	4.35227e-09	1.80619e-07	1.18107e-07	Cyp26a1/Zeb2/Shh/Foxc1/Sema6d/Foxc2/Efnb1/Bmp7	8
GO:0030509	BMP signaling pathway	10/95	170/21210	4.7141e-09	1.91799e-07	1.25417e-07	Cer1/T/Fgf8/Rgma/Bmp5/Crb2/Cfc1/Kdr/Bmp7/Bmp2	10
GO:0061138	morphogenesis of a branching epithelium	11/95	223/21210	4.88231e-09	1.94823e-07	1.27395e-07	Greb1l/Lhx1/Shh/Fgf8/Foxa1/Cxcr4/Foxa2/Kdr/Foxc2/Bmp7/Bmp2	11
GO:0061448	connective tissue development	12/95	284/21210	5.35889e-09	2.09806e-07	1.37192e-07	Frzb/Cer1/Zbtb16/Pkdcc/Foxa1/Bmp5/Col2a1/Foxa2/Foxc2/Bmp7/Tgfb2/Bmp2	12
GO:0035107	appendage morphogenesis	10/95	174/21210	5.89917e-09	2.2256e-07	1.45532e-07	Fras1/Fbn2/Shh/Fgf8/Zbtb16/Pkdcc/Col2a1/Sp8/Bmp7/Tgfb2	10
GO:0035108	limb morphogenesis	10/95	174/21210	5.89917e-09	2.2256e-07	1.45532e-07	Fras1/Fbn2/Shh/Fgf8/Zbtb16/Pkdcc/Col2a1/Sp8/Bmp7/Tgfb2	10
GO:0045165	cell fate commitment	12/95	288/21210	6.26729e-09	2.29144e-07	1.49837e-07	T/Shh/Fgf8/Foxa1/Foxa2/Kdr/Zfp521/Foxc2/Nkx6-1/Mesp1/Tgfb2/Bmp2	12
GO:0001656	metanephros development	8/95	89/21210	6.29455e-09	2.29144e-07	1.49837e-07	Greb1l/Lhx1/Fras1/Shh/Irx3/Irx1/Foxc2/Bmp7	8
GO:0035148	tube formation	10/95	176/21210	6.58525e-09	2.35593e-07	1.54054e-07	T/Zeb2/Shh/Fgf8/Rgma/Bmp5/Irx3/Irx1/Bmp7/Tgfb2	10
GO:0014031	mesenchymal cell development	8/95	90/21210	6.88346e-09	2.42088e-07	1.58301e-07	Cyp26a1/Zeb2/Shh/Foxc1/Sema6d/Foxc2/Efnb1/Bmp7	8
GO:0048864	stem cell development	8/95	91/21210	7.51941e-09	2.60046e-07	1.70044e-07	Cyp26a1/Zeb2/Shh/Foxc1/Sema6d/Foxc2/Efnb1/Bmp7	8
GO:0016331	morphogenesis of embryonic epithelium	10/95	184/21210	1.00906e-08	3.43247e-07	2.24449e-07	T/Zeb2/Shh/Fgf8/Rgma/Bmp5/Irx3/Irx1/Bmp7/Tgfb2	10
GO:0090596	sensory organ morphogenesis	12/95	302/21210	1.06426e-08	3.56184e-07	2.32909e-07	Frzb/Lhx1/Shh/Fgf8/Irx5/Six3/Col2a1/Kdr/Sdk2/Bmp7/Ptn/Zhx2	12
GO:0014706	striated muscle tissue development	14/95	451/21210	1.34454e-08	4.42844e-07	2.89575e-07	T/Actc1/Rbm24/Shh/Foxc1/Fgf8/Bmp5/Tnnt2/Foxc2/Bmp7/Mesp1/Nebl/Tgfb2/Bmp2	14
GO:0001707	mesoderm formation	7/95	65/21210	1.62769e-08	5.27727e-07	3.45081e-07	T/Foxc1/Crb2/Wls/Foxc2/Bmp7/Mesp1	7
GO:0003407	neural retina development	7/95	66/21210	1.8142e-08	5.72829e-07	3.74573e-07	Lhx1/Irx5/Six3/Sdk2/Ptn/Tgfb2/Zhx2	7
GO:0051146	striated muscle cell differentiation	12/95	317/21210	1.82201e-08	5.72829e-07	3.74573e-07	T/Actc1/Rbm24/Shh/Igf2/Igfbp5/Cdh2/Krt19/Tnnt2/Mesp1/Nebl/Bmp2	12
GO:0010721	negative regulation of cell development	13/95	388/21210	1.89306e-08	5.86282e-07	3.8337e-07	Frzb/Prtg/Shh/Slit1/Rgma/Irx3/Six3/Foxa2/Sema6d/Nkx6-1/Bmp7/Ptn/Zhx2	13
GO:0048736	appendage development	10/95	199/21210	2.13165e-08	6.41041e-07	4.19177e-07	Fras1/Fbn2/Shh/Fgf8/Zbtb16/Pkdcc/Col2a1/Sp8/Bmp7/Tgfb2	10
GO:0060173	limb development	10/95	199/21210	2.13165e-08	6.41041e-07	4.19177e-07	Fras1/Fbn2/Shh/Fgf8/Zbtb16/Pkdcc/Col2a1/Sp8/Bmp7/Tgfb2	10
GO:0003206	cardiac chamber morphogenesis	9/95	148/21210	2.16611e-08	6.42096e-07	4.19866e-07	Foxc1/Fgf8/Bmp5/Cfc1/Tnnt2/Foxc2/Bmp7/Mesp1/Tgfb2	9
GO:0048705	skeletal system morphogenesis	11/95	259/21210	2.30039e-08	6.72298e-07	4.39616e-07	Cer1/Lhx1/T/Fbn2/Foxc1/Sp5/Col2a1/Frem1/Foxc2/Bmp7/Tgfb2	11
GO:0048332	mesoderm morphogenesis	7/95	69/21210	2.48605e-08	7.16466e-07	4.68497e-07	T/Foxc1/Crb2/Wls/Foxc2/Bmp7/Mesp1	7
GO:2000826	regulation of heart morphogenesis	6/95	42/21210	3.16931e-08	9.00864e-07	5.89075e-07	Foxc1/Foxc2/Bmp7/Mesp1/Tgfb2/Bmp2	6
GO:0001838	embryonic epithelial tube formation	9/95	155/21210	3.23699e-08	9.0767e-07	5.93525e-07	T/Zeb2/Shh/Rgma/Bmp5/Irx3/Irx1/Bmp7/Tgfb2	9
GO:0050768	negative regulation of neurogenesis	12/95	339/21210	3.81442e-08	1.05532e-06	6.90075e-07	Prtg/Shh/Slit1/Rgma/Irx3/Six3/Foxa2/Sema6d/Nkx6-1/Bmp7/Ptn/Zhx2	12
GO:0023019	signal transduction involved in regulation of gene expression	5/95	23/21210	5.11627e-08	1.39688e-06	9.13418e-07	Cer1/T/Fgf8/Foxa2/Mesp1	5
GO:0003197	endocardial cushion development	6/95	47/21210	6.37153e-08	1.71349e-06	1.12045e-06	Rbm24/Fgf8/Bmp5/Bmp7/Tgfb2/Bmp2	6
GO:0072078	nephron tubule morphogenesis	7/95	79/21210	6.44108e-08	1.71349e-06	1.12045e-06	Greb1l/Lhx1/Shh/Fgf8/Irx3/Irx1/Bmp2	7
GO:0016055	Wnt signaling pathway	13/95	434/21210	7.02418e-08	1.84496e-06	1.20642e-06	Frzb/T/Zeb2/Shh/Fgf8/Cdh2/Six3/Wls/Cfc1/Cxxc4/Trabd2b/Mesp1/Bmp2	13
GO:0198738	cell-cell signaling by wnt	13/95	436/21210	7.40904e-08	1.92172e-06	1.25661e-06	Frzb/T/Zeb2/Shh/Fgf8/Cdh2/Six3/Wls/Cfc1/Cxxc4/Trabd2b/Mesp1/Bmp2	13
GO:0072088	nephron epithelium morphogenesis	7/95	81/21210	7.6705e-08	1.96497e-06	1.2849e-06	Greb1l/Lhx1/Shh/Fgf8/Irx3/Irx1/Bmp2	7
GO:0051961	negative regulation of nervous system development	12/95	363/21210	8.04691e-08	2.03626e-06	1.33151e-06	Prtg/Shh/Slit1/Rgma/Irx3/Six3/Foxa2/Sema6d/Nkx6-1/Bmp7/Ptn/Zhx2	12
GO:0007178	transmembrane receptor protein serine/threonine kinase signaling pathway	12/95	364/21210	8.29095e-08	2.07274e-06	1.35536e-06	Cer1/T/Fbn2/Fgf8/Rgma/Bmp5/Crb2/Cfc1/Kdr/Bmp7/Tgfb2/Bmp2	12
GO:2000738	positive regulation of stem cell differentiation	5/95	26/21210	9.89611e-08	2.44457e-06	1.59851e-06	Rbm24/Foxc1/Bmp7/Ptn/Tgfb2	5
GO:0061333	renal tubule morphogenesis	7/95	85/21210	1.0731e-07	2.61964e-06	1.71298e-06	Greb1l/Lhx1/Shh/Fgf8/Irx3/Irx1/Bmp2	7
GO:0007219	Notch signaling pathway	9/95	179/21210	1.11865e-07	2.69906e-06	1.76492e-06	Foxc1/Foxa1/Foxa2/Krt19/Foxc2/Bmp7/Mesp1/Tgfb2/Bmp2	9
GO:0021871	forebrain regionalization	5/95	27/21210	1.21023e-07	2.86043e-06	1.87044e-06	Lhx1/Shh/Fgf8/Six3/Bmp2	5
GO:0048608	reproductive structure development	13/95	455/21210	1.2131e-07	2.86043e-06	1.87044e-06	Greb1l/Lhx1/Shh/Foxc1/Fgf8/Igf2/Foxa1/Bmp5/Krt19/Kdr/Bmp7/Ptn/Tgfb2	13
GO:0061458	reproductive system development	13/95	459/21210	1.34171e-07	3.12814e-06	2.04549e-06	Greb1l/Lhx1/Shh/Foxc1/Fgf8/Igf2/Foxa1/Bmp5/Krt19/Kdr/Bmp7/Ptn/Tgfb2	13
GO:0010717	regulation of epithelial to mesenchymal transition	7/95	88/21210	1.36523e-07	3.14762e-06	2.05823e-06	Foxc1/Foxa1/Crb2/Foxa2/Bmp7/Tgfb2/Bmp2	7
GO:0001837	epithelial to mesenchymal transition	8/95	134/21210	1.57564e-07	3.5928e-06	2.34933e-06	Foxc1/Fgf8/Foxa1/Crb2/Foxa2/Bmp7/Tgfb2/Bmp2	8
GO:0035272	exocrine system development	6/95	55/21210	1.67139e-07	3.76127e-06	2.45949e-06	Shh/Foxc1/Fgf8/Igf2/Wls/Bmp7	6
GO:0007411	axon guidance	10/95	248/21210	1.68577e-07	3.76127e-06	2.45949e-06	Lhx1/Prtg/Shh/Slit1/Fgf8/Cxcr4/Sema6d/Efnb1/Bmp7/Tgfb2	10
GO:0021537	telencephalon development	10/95	249/21210	1.74989e-07	3.86279e-06	2.52588e-06	Lhx1/Zeb2/Shh/Slit1/Fgf8/Foxb1/Cdh2/Six3/Cxcr4/Bmp2	10
GO:0097485	neuron projection guidance	10/95	250/21210	1.81614e-07	3.96683e-06	2.59391e-06	Lhx1/Prtg/Shh/Slit1/Fgf8/Cxcr4/Sema6d/Efnb1/Bmp7/Tgfb2	10
GO:0009798	axis specification	7/95	92/21210	1.85681e-07	3.99885e-06	2.61485e-06	Cer1/Lhx1/Pkd1l1/Shh/Six3/Wls/Foxa2	7
GO:0048593	camera-type eye morphogenesis	8/95	137/21210	1.86934e-07	3.99885e-06	2.61485e-06	Lhx1/Irx5/Six3/Kdr/Sdk2/Bmp7/Ptn/Zhx2	8
GO:0042692	muscle cell differentiation	12/95	396/21210	2.05843e-07	4.3584e-06	2.84996e-06	T/Actc1/Rbm24/Shh/Igf2/Igfbp5/Cdh2/Krt19/Tnnt2/Mesp1/Nebl/Bmp2	12
GO:0072080	nephron tubule development	7/95	97/21210	2.67377e-07	5.60411e-06	3.66453e-06	Greb1l/Lhx1/Shh/Fgf8/Irx3/Irx1/Bmp2	7
GO:0030326	embryonic limb morphogenesis	8/95	145/21210	2.89241e-07	5.94233e-06	3.88569e-06	Fras1/Fbn2/Shh/Fgf8/Zbtb16/Sp8/Bmp7/Tgfb2	8
GO:0035113	embryonic appendage morphogenesis	8/95	145/21210	2.89241e-07	5.94233e-06	3.88569e-06	Fras1/Fbn2/Shh/Fgf8/Zbtb16/Sp8/Bmp7/Tgfb2	8
GO:0110110	positive regulation of animal organ morphogenesis	7/95	101/21210	3.52823e-07	7.17753e-06	4.69338e-06	Lhx1/Fgf8/Bmp7/Mesp1/Ptn/Tgfb2/Bmp2	7
GO:1901342	regulation of vasculature development	11/95	343/21210	3.92213e-07	7.90138e-06	5.16671e-06	Aplnr/Shh/Foxc1/Smoc2/Igf2/Cxcr4/Kdr/Foxc2/Bmp7/Ptn/Tgfb2	11
GO:0061326	renal tubule development	7/95	103/21210	4.03501e-07	8.04179e-06	5.25852e-06	Greb1l/Lhx1/Shh/Fgf8/Irx3/Irx1/Bmp2	7
GO:0003203	endocardial cushion morphogenesis	5/95	34/21210	4.06934e-07	8.04179e-06	5.25852e-06	Fgf8/Bmp5/Bmp7/Tgfb2/Bmp2	5
GO:0051216	cartilage development	9/95	210/21210	4.33513e-07	8.48622e-06	5.54914e-06	Frzb/Cer1/Zbtb16/Pkdcc/Bmp5/Col2a1/Bmp7/Tgfb2/Bmp2	9
GO:0030178	negative regulation of Wnt signaling pathway	8/95	156/21210	5.05812e-07	9.80896e-06	6.41408e-06	Frzb/Shh/Cdh2/Six3/Cxxc4/Trabd2b/Mesp1/Bmp2	8
GO:0061371	determination of heart left/right asymmetry	6/95	67/21210	5.51062e-07	1.05875e-05	6.92318e-06	Cer1/T/Shh/Fgf8/Cfc1/Mesp1	6
GO:0021536	diencephalon development	6/95	69/21210	6.57207e-07	1.24414e-05	8.1354e-06	Zeb2/Shh/Fgf8/Foxb1/Six3/Bmp2	6
GO:1902337	regulation of apoptotic process involved in morphogenesis	4/95	16/21210	6.59542e-07	1.24414e-05	8.1354e-06	Foxc1/Foxc2/Bmp7/Tgfb2	4
GO:0042074	cell migration involved in gastrulation	4/95	17/21210	8.5952e-07	1.59242e-05	1.04128e-05	Cer1/T/Fgf8/Crb2	4
GO:1904748	regulation of apoptotic process involved in development	4/95	17/21210	8.5952e-07	1.59242e-05	1.04128e-05	Foxc1/Foxc2/Bmp7/Tgfb2	4
GO:0030111	regulation of Wnt signaling pathway	10/95	297/21210	8.81553e-07	1.61878e-05	1.05852e-05	Frzb/Zeb2/Shh/Cdh2/Six3/Wls/Cxxc4/Trabd2b/Mesp1/Bmp2	10
GO:0060348	bone development	9/95	232/21210	9.97011e-07	1.81473e-05	1.18665e-05	Cer1/T/Foxc1/Fgf8/Sp5/Col2a1/Kdr/Frem1/Bmp2	9
GO:0030501	positive regulation of bone mineralization	5/95	41/21210	1.06916e-06	1.92913e-05	1.26146e-05	Fbn2/Pkdcc/Bmp7/Ptn/Bmp2	5
GO:0090092	regulation of transmembrane receptor protein serine/threonine kinase signaling pathway	9/95	235/21210	1.10926e-06	1.98423e-05	1.29749e-05	Cer1/Fbn2/Rgma/Bmp5/Crb2/Kdr/Bmp7/Tgfb2/Bmp2	9
GO:0055008	cardiac muscle tissue morphogenesis	6/95	76/21210	1.16875e-06	2.07278e-05	1.35539e-05	Actc1/Foxc1/Tnnt2/Foxc2/Tgfb2/Bmp2	6
GO:0045666	positive regulation of neuron differentiation	12/95	468/21210	1.20596e-06	2.10875e-05	1.37891e-05	Zeb2/Shh/Rgma/Foxa1/Bmp5/Irx3/Cxcr4/Foxa2/Nkx6-1/Bmp7/Ptn/Bmp2	12
GO:1902742	apoptotic process involved in development	5/95	42/21210	1.20936e-06	2.10875e-05	1.37891e-05	Foxc1/Six3/Foxc2/Bmp7/Tgfb2	5
GO:0048592	eye morphogenesis	8/95	176/21210	1.26043e-06	2.16285e-05	1.41429e-05	Lhx1/Irx5/Six3/Kdr/Sdk2/Bmp7/Ptn/Zhx2	8
GO:0045765	regulation of angiogenesis	10/95	309/21210	1.26123e-06	2.16285e-05	1.41429e-05	Aplnr/Shh/Foxc1/Smoc2/Igf2/Cxcr4/Kdr/Foxc2/Ptn/Tgfb2	10
GO:0007368	determination of left/right symmetry	7/95	123/21210	1.34512e-06	2.2878e-05	1.49599e-05	Cer1/T/Pkd1l1/Shh/Fgf8/Cfc1/Mesp1	7
GO:0048663	neuron fate commitment	6/95	79/21210	1.47007e-06	2.47999e-05	1.62166e-05	Shh/Foxa1/Foxa2/Zfp521/Nkx6-1/Tgfb2	6
GO:0003156	regulation of animal organ formation	5/95	44/21210	1.53305e-06	2.56144e-05	1.67493e-05	Shh/Fgf8/Bmp7/Mesp1/Bmp2	5
GO:0043062	extracellular structure organization	10/95	316/21210	1.54304e-06	2.56144e-05	1.67493e-05	Col23a1/Col4a6/Foxc1/Smoc2/Olfml2a/Egflam/Col2a1/Foxc2/Bmp7/Tgfb2	10
GO:0035050	embryonic heart tube development	6/95	83/21210	1.96771e-06	3.24048e-05	2.11895e-05	Shh/Foxc1/Fgf8/Cfc1/Foxc2/Mesp1	6
GO:0009855	determination of bilateral symmetry	7/95	132/21210	2.16017e-06	3.52941e-05	2.30788e-05	Cer1/T/Pkd1l1/Shh/Fgf8/Cfc1/Mesp1	7
GO:0001841	neural tube formation	7/95	133/21210	2.27192e-06	3.65444e-05	2.38964e-05	T/Zeb2/Shh/Rgma/Bmp5/Bmp7/Tgfb2	7
GO:0009799	specification of symmetry	7/95	133/21210	2.27192e-06	3.65444e-05	2.38964e-05	Cer1/T/Pkd1l1/Shh/Fgf8/Cfc1/Mesp1	7
GO:0010718	positive regulation of epithelial to mesenchymal transition	5/95	48/21210	2.38323e-06	3.80399e-05	2.48743e-05	Foxc1/Crb2/Bmp7/Tgfb2/Bmp2	5
GO:0045785	positive regulation of cell adhesion	11/95	417/21210	2.64108e-06	4.15736e-05	2.7185e-05	Shh/Smoc2/Zbtb16/Igf2/Egflam/Kdr/Foxc2/Efnb1/Bmp7/Ptn/Tgfb2	11
GO:0070169	positive regulation of biomineral tissue development	5/95	49/21210	2.64468e-06	4.15736e-05	2.7185e-05	Fbn2/Pkdcc/Bmp7/Ptn/Bmp2	5
GO:0045665	negative regulation of neuron differentiation	9/95	262/21210	2.71792e-06	4.24036e-05	2.77277e-05	Shh/Slit1/Rgma/Irx3/Six3/Foxa2/Sema6d/Bmp7/Zhx2	9
GO:0035270	endocrine system development	7/95	137/21210	2.76847e-06	4.28699e-05	2.80326e-05	Shh/Fgf8/Bmp5/Six3/Foxa2/Nkx6-1/Bmp2	7
GO:0060415	muscle tissue morphogenesis	6/95	89/21210	2.96482e-06	4.55703e-05	2.97984e-05	Actc1/Foxc1/Tnnt2/Foxc2/Tgfb2/Bmp2	6
GO:0048706	embryonic skeletal system development	7/95	139/21210	3.04885e-06	4.65173e-05	3.04177e-05	Lhx1/T/Shh/Col2a1/Foxc2/Bmp7/Tgfb2	7
GO:0030539	male genitalia development	4/95	23/21210	3.13272e-06	4.74481e-05	3.10263e-05	Greb1l/Shh/Fgf8/Bmp5	4
GO:0031016	pancreas development	6/95	90/21210	3.16519e-06	4.75926e-05	3.11208e-05	Shh/Igf2/Bmp5/Wls/Foxa2/Nkx6-1	6
GO:0048806	genitalia development	5/95	51/21210	3.235e-06	4.82923e-05	3.15783e-05	Greb1l/Lhx1/Shh/Fgf8/Bmp5	5
GO:0050679	positive regulation of epithelial cell proliferation	8/95	200/21210	3.27443e-06	4.85317e-05	3.17348e-05	Aplnr/Shh/Igf2/Bmp5/Ccnd2/Kdr/Ptn/Bmp2	8
GO:0050673	epithelial cell proliferation	11/95	431/21210	3.62383e-06	5.33295e-05	3.48721e-05	Aplnr/Shh/Igf2/Igfbp5/Bmp5/Ccnd2/Kdr/Nkx6-1/Ptn/Tgfb2/Bmp2	11
GO:0030198	extracellular matrix organization	9/95	272/21210	3.68971e-06	5.39165e-05	3.5256e-05	Col23a1/Col4a6/Foxc1/Smoc2/Olfml2a/Egflam/Col2a1/Foxc2/Tgfb2	9
GO:0003272	endocardial cushion formation	4/95	24/21210	3.74638e-06	5.43619e-05	3.55472e-05	Fgf8/Bmp5/Bmp7/Tgfb2	4
GO:0060560	developmental growth involved in morphogenesis	9/95	273/21210	3.80156e-06	5.47794e-05	3.58202e-05	Lhx1/Zeb2/Shh/Slit1/Rgma/Cxcr4/Sema6d/Nkx6-1/Mesp1	9
GO:0098742	cell-cell adhesion via plasma-membrane adhesion molecules	8/95	205/21210	3.93117e-06	5.62564e-05	3.67861e-05	Prtg/Crb2/Cdh2/Sdk2/Pcdh18/Tgfb2/Ptprt/Bmp2	8
GO:0009948	anterior/posterior axis specification	5/95	54/21210	4.30933e-06	6.12456e-05	4.00485e-05	Cer1/Lhx1/Shh/Wls/Foxa2	5
GO:0030856	regulation of epithelial cell differentiation	7/95	148/21210	4.62164e-06	6.52374e-05	4.26587e-05	Frzb/Lhx1/Zeb2/Foxc1/Mesp1/Ajap1/Tgfb2	7
GO:0045687	positive regulation of glial cell differentiation	5/95	55/21210	4.72355e-06	6.62255e-05	4.33048e-05	Shh/Cxcr4/Nkx6-1/Ptn/Bmp2	5
GO:0003231	cardiac ventricle development	7/95	149/21210	4.8319e-06	6.72899e-05	4.40008e-05	Greb1l/Foxc1/Cxcr4/Tnnt2/Foxc2/Mesp1/Tgfb2	7
GO:0048644	muscle organ morphogenesis	6/95	97/21210	4.89883e-06	6.77671e-05	4.43129e-05	Actc1/Foxc1/Tnnt2/Foxc2/Tgfb2/Bmp2	6
GO:0010463	mesenchymal cell proliferation	5/95	57/21210	5.64534e-06	7.75767e-05	5.07274e-05	Shh/Kdr/Bmp7/Ptn/Bmp2	5
GO:0090130	tissue migration	9/95	288/21210	5.86455e-06	8.00588e-05	5.23504e-05	T/Zeb2/Shh/Fgf8/Smoc2/Igf2/Kdr/Foxc2/Tgfb2	9
GO:0035265	organ growth	8/95	217/21210	5.9774e-06	8.10661e-05	5.30091e-05	Cer1/Shh/Foxc1/Fgf8/Kdr/Foxc2/Mesp1/Tgfb2	8
GO:0007548	sex differentiation	9/95	291/21210	6.37591e-06	8.59091e-05	5.6176e-05	Greb1l/Lhx1/Shh/Foxc1/Fgf8/Bmp5/Kdr/Dach1/Tgfb2	9
GO:0001755	neural crest cell migration	5/95	59/21210	6.70245e-06	8.91511e-05	5.82959e-05	Zeb2/Shh/Sema6d/Efnb1/Bmp7	5
GO:0002067	glandular epithelial cell differentiation	5/95	59/21210	6.70245e-06	8.91511e-05	5.82959e-05	Fgf8/Foxa1/Bmp5/Nkx6-1/Bmp2	5
GO:0001708	cell fate specification	6/95	103/21210	6.93726e-06	9.11064e-05	5.95744e-05	T/Shh/Foxa1/Foxa2/Nkx6-1/Mesp1	6
GO:0045778	positive regulation of ossification	6/95	103/21210	6.93726e-06	9.11064e-05	5.95744e-05	Fbn2/Zbtb16/Pkdcc/Bmp7/Ptn/Bmp2	6
GO:0060037	pharyngeal system development	4/95	28/21210	7.12043e-06	9.29238e-05	6.07628e-05	Fgf8/Bmp5/Bmp7/Tgfb2	4
GO:0030324	lung development	8/95	224/21210	7.54256e-06	9.78176e-05	6.39629e-05	Shh/Fgf8/Pkdcc/Foxa1/Igfbp5/Cfc1/Foxa2/Kdr	8
GO:0030323	respiratory tube development	8/95	227/21210	8.31231e-06	0.000107131	7.00528e-05	Shh/Fgf8/Pkdcc/Foxa1/Igfbp5/Cfc1/Foxa2/Kdr	8
GO:0060840	artery development	6/95	107/21210	8.64329e-06	0.000110709	7.23925e-05	Shh/Foxc1/Fgf8/Cxcr4/Foxc2/Tgfb2	6
GO:0030902	hindbrain development	7/95	163/21210	8.71925e-06	0.000110997	7.25806e-05	Lhx1/Shh/Foxc1/Bmp5/Wls/Foxa2/Bmp7	7
GO:0030900	forebrain development	10/95	385/21210	8.86417e-06	0.000112153	7.33371e-05	Lhx1/Zeb2/Shh/Slit1/Fgf8/Foxb1/Cdh2/Six3/Cxcr4/Bmp2	10
GO:0060041	retina development in camera-type eye	7/95	165/21210	9.44278e-06	0.00011875	7.76507e-05	Lhx1/Irx5/Six3/Sdk2/Ptn/Tgfb2/Zhx2	7
GO:0001658	branching involved in ureteric bud morphogenesis	5/95	64/21210	1.00289e-05	0.000124611	8.14831e-05	Greb1l/Lhx1/Shh/Fgf8/Bmp2	5
GO:0009880	embryonic pattern specification	5/95	64/21210	1.00289e-05	0.000124611	8.14831e-05	Lhx1/Zbtb16/Foxa2/Efnb1/Bmp7	5
GO:0048382	mesendoderm development	3/95	10/21210	1.02106e-05	0.000126114	8.24656e-05	Lhx1/Fgf8/Foxa2	3
GO:0060042	retina morphogenesis in camera-type eye	5/95	65/21210	1.08264e-05	0.000132146	8.641e-05	Lhx1/Irx5/Sdk2/Ptn/Zhx2	5
GO:2000736	regulation of stem cell differentiation	5/95	65/21210	1.08264e-05	0.000132146	8.641e-05	Rbm24/Foxc1/Bmp7/Ptn/Tgfb2	5
GO:0090100	positive regulation of transmembrane receptor protein serine/threonine kinase signaling pathway	6/95	112/21210	1.12383e-05	0.000136371	8.91732e-05	Bmp5/Crb2/Kdr/Bmp7/Tgfb2/Bmp2	6
GO:0060425	lung morphogenesis	5/95	66/21210	1.16725e-05	0.000140817	9.20801e-05	Shh/Fgf8/Foxa1/Cfc1/Foxa2	5
GO:0060561	apoptotic process involved in morphogenesis	4/95	32/21210	1.23351e-05	0.00014795	9.67447e-05	Foxc1/Foxc2/Bmp7/Tgfb2	4
GO:0030282	bone mineralization	6/95	117/21210	1.44305e-05	0.000171105	0.000111885	Cer1/Fbn2/Pkdcc/Bmp7/Ptn/Bmp2	6
GO:0060349	bone morphogenesis	6/95	117/21210	1.44305e-05	0.000171105	0.000111885	Cer1/T/Foxc1/Sp5/Col2a1/Frem1	6
GO:0061035	regulation of cartilage development	5/95	69/21210	1.4524e-05	0.000171235	0.000111971	Frzb/Zbtb16/Pkdcc/Tgfb2/Bmp2	5
GO:0014020	primary neural tube formation	6/95	118/21210	1.51491e-05	0.000177595	0.00011613	T/Zeb2/Rgma/Bmp5/Bmp7/Tgfb2	6
GO:0003209	cardiac atrium morphogenesis	4/95	34/21210	1.57994e-05	0.000184178	0.000120434	Cfc1/Tnnt2/Mesp1/Tgfb2	4
GO:0007492	endoderm development	5/95	71/21210	1.67079e-05	0.000192605	0.000125944	Lhx1/Fgf8/Cfc1/Foxa2/Mesp1	5
GO:0060675	ureteric bud morphogenesis	5/95	71/21210	1.67079e-05	0.000192605	0.000125944	Greb1l/Lhx1/Shh/Fgf8/Bmp2	5
GO:0008045	motor neuron axon guidance	4/95	35/21210	1.77769e-05	0.000201766	0.000131935	Lhx1/Slit1/Fgf8/Cxcr4	4
GO:0009954	proximal/distal pattern formation	4/95	35/21210	1.77769e-05	0.000201766	0.000131935	Irx3/Six3/Irx1/Sp8	4
GO:1903034	regulation of response to wounding	7/95	182/21210	1.7854e-05	0.000201766	0.000131935	Smoc2/Rgma/Cxcr4/Foxa2/Foxc2/Ajap1/Ptn	7
GO:0072171	mesonephric tubule morphogenesis	5/95	72/21210	1.78915e-05	0.000201766	0.000131935	Greb1l/Lhx1/Shh/Fgf8/Bmp2	5
GO:0035051	cardiocyte differentiation	7/95	183/21210	1.8497e-05	0.000207466	0.000135662	T/Actc1/Bmp7/Mesp1/Nebl/Tgfb2/Bmp2	7
GO:0060541	respiratory system development	8/95	255/21210	1.92969e-05	0.000215274	0.000140768	Shh/Fgf8/Pkdcc/Foxa1/Igfbp5/Cfc1/Foxa2/Kdr	8
GO:0045766	positive regulation of angiogenesis	7/95	185/21210	1.98403e-05	0.000218982	0.000143192	Aplnr/Shh/Smoc2/Igf2/Cxcr4/Kdr/Foxc2	7
GO:0061351	neural precursor cell proliferation	7/95	185/21210	1.98403e-05	0.000218982	0.000143192	Zeb2/Shh/Fgf8/Cdh2/Six3/Cxcr4/Ptn	7
GO:0048665	neuron fate specification	4/95	37/21210	2.227e-05	0.000244499	0.000159878	Shh/Foxa1/Foxa2/Nkx6-1	4
GO:0003230	cardiac atrium development	4/95	38/21210	2.48049e-05	0.000270895	0.000177138	Cfc1/Tnnt2/Mesp1/Tgfb2	4
GO:0003279	cardiac septum development	6/95	129/21210	2.51387e-05	0.000273104	0.000178583	Fgf8/Bmp5/Cfc1/Cxcr4/Bmp7/Tgfb2	6
GO:0045995	regulation of embryonic development	6/95	131/21210	2.74227e-05	0.000296365	0.000193793	Lhx1/Shh/Crb2/Foxa2/Bmp7/Mesp1	6
GO:0003208	cardiac ventricle morphogenesis	5/95	79/21210	2.81167e-05	0.000300733	0.000196649	Foxc1/Tnnt2/Foxc2/Mesp1/Tgfb2	5
GO:0060976	coronary vasculature development	5/95	79/21210	2.81167e-05	0.000300733	0.000196649	Aplnr/Shh/Cfc1/Mesp1/Prokr1	5
GO:0030500	regulation of bone mineralization	5/95	80/21210	2.98856e-05	0.000316391	0.000206888	Fbn2/Pkdcc/Bmp7/Ptn/Bmp2	5
GO:0051781	positive regulation of cell division	5/95	80/21210	2.98856e-05	0.000316391	0.000206888	Shh/Fgf8/Igf2/Ptn/Tgfb2	5
GO:0110111	negative regulation of animal organ morphogenesis	4/95	40/21210	3.05011e-05	0.000321268	0.000210077	Foxc1/Foxc2/Bmp7/Tgfb2	4
GO:0010470	regulation of gastrulation	4/95	41/21210	3.36829e-05	0.000351216	0.00022966	Lhx1/Crb2/Foxa2/Mesp1	4
GO:1903672	positive regulation of sprouting angiogenesis	4/95	41/21210	3.36829e-05	0.000351216	0.00022966	Aplnr/Shh/Kdr/Foxc2	4
GO:0050678	regulation of epithelial cell proliferation	9/95	363/21210	3.67362e-05	0.000381138	0.000249226	Aplnr/Shh/Igf2/Bmp5/Ccnd2/Kdr/Ptn/Tgfb2/Bmp2	9
GO:1904018	positive regulation of vasculature development	7/95	204/21210	3.71148e-05	0.000383151	0.000250542	Aplnr/Shh/Smoc2/Igf2/Cxcr4/Kdr/Foxc2	7
GO:0003151	outflow tract morphogenesis	5/95	84/21210	3.78414e-05	0.000388718	0.000254182	Foxc1/Fgf8/Foxc2/Bmp7/Tgfb2	5
GO:0060055	angiogenesis involved in wound healing	3/95	15/21210	3.80906e-05	0.00038935	0.000254596	Smoc2/Cxcr4/Foxc2	3
GO:0031128	developmental induction	4/95	43/21210	4.07665e-05	0.00041466	0.000271146	Fgf8/Six3/Mesp1/Bmp2	4
GO:0060070	canonical Wnt signaling pathway	8/95	284/21210	4.1567e-05	0.000420739	0.000275121	Frzb/T/Shh/Fgf8/Cdh2/Wls/Cfc1/Mesp1	8
GO:0060411	cardiac septum morphogenesis	5/95	86/21210	4.23885e-05	0.000426972	0.000279197	Fgf8/Bmp5/Cfc1/Bmp7/Tgfb2	5
GO:0090132	epithelium migration	8/95	286/21210	4.36786e-05	0.000437841	0.000286304	Zeb2/Shh/Fgf8/Smoc2/Igf2/Kdr/Foxc2/Tgfb2	8
GO:0001569	branching involved in blood vessel morphogenesis	4/95	44/21210	4.46899e-05	0.000444933	0.000290942	Shh/Fgf8/Cxcr4/Foxc2	4
GO:0042475	odontogenesis of dentin-containing tooth	5/95	87/21210	4.48149e-05	0.000444933	0.000290942	Shh/Foxc1/Fgf8/Bmp7/Bmp2	5
GO:0010634	positive regulation of epithelial cell migration	6/95	144/21210	4.66686e-05	0.000459534	0.000300489	Shh/Smoc2/Igf2/Kdr/Foxc2/Tgfb2	6
GO:0021978	telencephalon regionalization	3/95	16/21210	4.67286e-05	0.000459534	0.000300489	Shh/Six3/Bmp2	3
GO:0002065	columnar/cuboidal epithelial cell differentiation	6/95	146/21210	5.04067e-05	0.000493368	0.000322613	Fgf8/Foxa1/Bmp5/Cdh2/Nkx6-1/Bmp2	6
GO:0050920	regulation of chemotaxis	7/95	215/21210	5.17886e-05	0.000504514	0.000329901	Shh/Slit1/Smoc2/Cxcr4/Kdr/Sema6d/Ptn	7
GO:0014015	positive regulation of gliogenesis	5/95	91/21210	5.56138e-05	0.000539246	0.000352613	Shh/Cxcr4/Nkx6-1/Ptn/Bmp2	5
GO:0048368	lateral mesoderm development	3/95	17/21210	5.65576e-05	0.00054332	0.000355277	Cer1/Shh/Mesp1	3
GO:2001028	positive regulation of endothelial cell chemotaxis	3/95	17/21210	5.65576e-05	0.00054332	0.000355277	Shh/Smoc2/Kdr	3
GO:0021532	neural tube patterning	4/95	47/21210	5.81186e-05	0.000555742	0.0003634	Shh/Fgf8/Foxa1/Foxa2	4
GO:0045685	regulation of glial cell differentiation	5/95	92/21210	5.86032e-05	0.000557806	0.000364749	Shh/Cxcr4/Nkx6-1/Ptn/Bmp2	5
GO:0022612	gland morphogenesis	6/95	151/21210	6.08086e-05	0.000576154	0.000376747	Shh/Fgf8/Foxa1/Igfbp5/Bmp7/Ptn	6
GO:0060395	SMAD protein signal transduction	5/95	93/21210	6.17151e-05	0.000582086	0.000380626	T/Bmp5/Bmp7/Tgfb2/Bmp2	5
GO:0014013	regulation of gliogenesis	6/95	152/21210	6.30811e-05	0.000592277	0.00038729	Shh/Cdh2/Cxcr4/Nkx6-1/Ptn/Bmp2	6
GO:0007398	ectoderm development	3/95	18/21210	6.76489e-05	0.00063115	0.000412709	Lhx1/Shh/Foxa2	3
GO:0046661	male sex differentiation	6/95	154/21210	6.78296e-05	0.00063115	0.000412709	Greb1l/Shh/Fgf8/Bmp5/Kdr/Tgfb2	6
GO:0060021	roof of mouth development	5/95	95/21210	6.83204e-05	0.000632339	0.000413486	Fras1/Shh/Pkdcc/Col2a1/Tgfb2	5
GO:0010862	positive regulation of pathway-restricted SMAD protein phosphorylation	4/95	49/21210	6.85669e-05	0.000632339	0.000413486	Bmp5/Bmp7/Tgfb2/Bmp2	4
GO:0070167	regulation of biomineral tissue development	5/95	97/21210	7.54579e-05	0.000692811	0.000453029	Fbn2/Pkdcc/Bmp7/Ptn/Bmp2	5
GO:0010595	positive regulation of endothelial cell migration	5/95	98/21210	7.92353e-05	0.000724287	0.000473611	Shh/Smoc2/Igf2/Kdr/Foxc2	5
GO:0090030	regulation of steroid hormone biosynthetic process	3/95	19/21210	8.00724e-05	0.000727795	0.000475905	Igf2/Bmp5/Bmp2	3
GO:0001974	blood vessel remodeling	4/95	51/21210	8.03205e-05	0.000727795	0.000475905	Foxc1/Fgf8/Foxc2/Tgfb2	4
GO:0048638	regulation of developmental growth	9/95	405/21210	8.52777e-05	0.000769353	0.00050308	Slit1/Foxc1/Fgf8/Igf2/Rgma/Cxcr4/Sema6d/Foxc2/Nkx6-1	9
GO:0031214	biomineral tissue development	6/95	161/21210	8.67443e-05	0.000779197	0.000509517	Cer1/Fbn2/Pkdcc/Bmp7/Ptn/Bmp2	6
GO:0055010	ventricular cardiac muscle tissue morphogenesis	4/95	53/21210	9.34752e-05	0.000832451	0.00054434	Foxc1/Tnnt2/Foxc2/Tgfb2	4
GO:0061383	trabecula morphogenesis	4/95	53/21210	9.34752e-05	0.000832451	0.00054434	Fbn2/Bmp5/Bmp7/Tgfb2	4
GO:0030199	collagen fibril organization	4/95	54/21210	0.000100608	0.000892148	0.000583375	Foxc1/Col2a1/Foxc2/Tgfb2	4
GO:0030278	regulation of ossification	7/95	240/21210	0.000103237	0.000911556	0.000596067	Fbn2/Zbtb16/Pkdcc/Igfbp5/Bmp7/Ptn/Bmp2	7
GO:0048704	embryonic skeletal system morphogenesis	5/95	104/21210	0.000105055	0.00092368	0.000603994	Lhx1/Col2a1/Foxc2/Bmp7/Tgfb2	5
GO:0043583	ear development	7/95	241/21210	0.000105941	0.000927539	0.000606518	Frzb/Shh/Fgf8/Bmp5/Col2a1/Tgfb2/Bmp2	7
GO:0045931	positive regulation of mitotic cell cycle	6/95	169/21210	0.000113272	0.000987557	0.000645763	Fgf8/Smoc2/Igf2/Foxa1/Ccnd2/Meis2	6
GO:0007517	muscle organ development	9/95	425/21210	0.000122832	0.00106643	0.00069734	Actc1/Rbm24/Shh/Foxc1/Fgf8/Tnnt2/Foxc2/Tgfb2/Bmp2	9
GO:0072111	cell proliferation involved in kidney development	3/95	22/21210	0.000126022	0.00108505	0.000709511	Shh/Bmp7/Bmp2	3
GO:2001026	regulation of endothelial cell chemotaxis	3/95	22/21210	0.000126022	0.00108505	0.000709511	Shh/Smoc2/Kdr	3
GO:0007156	homophilic cell adhesion via plasma membrane adhesion molecules	5/95	111/21210	0.000142848	0.00122483	0.000800917	Prtg/Cdh2/Sdk2/Pcdh18/Ptprt	5
GO:0001947	heart looping	4/95	60/21210	0.00015198	0.00129777	0.000848614	Shh/Fgf8/Cfc1/Mesp1	4
GO:2000177	regulation of neural precursor cell proliferation	5/95	113/21210	0.000155348	0.0013211	0.000863866	Lhx1/Shh/Cdh2/Six3/Ptn	5
GO:0030903	notochord development	3/95	24/21210	0.000164557	0.0013937	0.000911338	T/Crb2/Col2a1	3
GO:0003229	ventricular cardiac muscle tissue development	4/95	62/21210	0.000172678	0.00145064	0.000948571	Foxc1/Tnnt2/Foxc2/Tgfb2	4
GO:0048286	lung alveolus development	4/95	62/21210	0.000172678	0.00145064	0.000948571	Pkdcc/Foxa1/Igfbp5/Kdr	4
GO:0030858	positive regulation of epithelial cell differentiation	4/95	63/21210	0.000183756	0.0015313	0.00100132	Lhx1/Zeb2/Foxc1/Mesp1	4
GO:0060393	regulation of pathway-restricted SMAD protein phosphorylation	4/95	63/21210	0.000183756	0.0015313	0.00100132	Bmp5/Bmp7/Tgfb2/Bmp2	4
GO:0043567	regulation of insulin-like growth factor receptor signaling pathway	3/95	25/21210	0.00018639	0.00154704	0.00101161	Igfbp5/Bmp5/Bmp2	3
GO:0042476	odontogenesis	5/95	118/21210	0.000190265	0.00157291	0.00102852	Shh/Foxc1/Fgf8/Bmp7/Bmp2	5
GO:0060065	uterus development	3/95	26/21210	0.000210019	0.00172933	0.00113081	Greb1l/Lhx1/Tgfb2	3
GO:0060389	pathway-restricted SMAD protein phosphorylation	4/95	66/21210	0.000220067	0.00179779	0.00117558	Bmp5/Bmp7/Tgfb2/Bmp2	4
GO:1904888	cranial skeletal system development	4/95	66/21210	0.000220067	0.00179779	0.00117558	Lhx1/Frem1/Foxc2/Tgfb2	4
GO:0003158	endothelium development	5/95	123/21210	0.000230873	0.00187397	0.00122539	Col23a1/Cxcr4/Kdr/Foxc2/Mesp1	5
GO:0042060	wound healing	8/95	364/21210	0.000231199	0.00187397	0.00122539	Shh/Smoc2/Cxcr4/Foxa2/Foxc2/Ajap1/Ptn/Tgfb2	8
GO:0003143	embryonic heart tube morphogenesis	4/95	67/21210	0.000233241	0.00188317	0.00123141	Shh/Fgf8/Cfc1/Mesp1	4
GO:0048771	tissue remodeling	6/95	196/21210	0.000253391	0.00203793	0.0013326	Foxc1/Fgf8/Igfbp5/Foxc2/Ptn/Tgfb2	6
GO:0001759	organ induction	3/95	28/21210	0.000262913	0.00209021	0.00136678	Fgf8/Mesp1/Bmp2	3
GO:0010719	negative regulation of epithelial to mesenchymal transition	3/95	28/21210	0.000262913	0.00209021	0.00136678	Foxa1/Foxa2/Tgfb2	3
GO:0060445	branching involved in salivary gland morphogenesis	3/95	28/21210	0.000262913	0.00209021	0.00136678	Shh/Fgf8/Bmp7	3
GO:1903670	regulation of sprouting angiogenesis	4/95	70/21210	0.000276169	0.00218722	0.00143022	Aplnr/Shh/Kdr/Foxc2	4
GO:0010631	epithelial cell migration	7/95	284/21210	0.00029003	0.00228826	0.00149629	Zeb2/Shh/Smoc2/Igf2/Kdr/Foxc2/Tgfb2	7
GO:0001945	lymph vessel development	3/95	29/21210	0.000292299	0.00228876	0.00149662	Foxc1/Kdr/Foxc2	3
GO:0060039	pericardium development	3/95	29/21210	0.000292299	0.00228876	0.00149662	Bmp5/Bmp7/Bmp2	3
GO:0030239	myofibril assembly	4/95	72/21210	0.000307763	0.00240079	0.00156987	Actc1/Krt19/Tnnt2/Nebl	4
GO:0001649	osteoblast differentiation	6/95	204/21210	0.000314007	0.00244032	0.00159572	Fbn2/Shh/Igf2/Igfbp5/Bmp7/Bmp2	6
GO:0008015	blood circulation	9/95	484/21210	0.000322307	0.0024574	0.00160689	Actc1/Foxc1/Irx5/Cxcr4/Kdr/Tnnt2/Foxc2/Tgfb2/Gnao1	9
GO:0021904	dorsal/ventral neural tube patterning	3/95	30/21210	0.000323725	0.0024574	0.00160689	Shh/Foxa1/Foxa2	3
GO:0042481	regulation of odontogenesis	3/95	30/21210	0.000323725	0.0024574	0.00160689	Shh/Fgf8/Bmp2	3
GO:0048714	positive regulation of oligodendrocyte differentiation	3/95	30/21210	0.000323725	0.0024574	0.00160689	Shh/Cxcr4/Ptn	3
GO:0060317	cardiac epithelial to mesenchymal transition	3/95	30/21210	0.000323725	0.0024574	0.00160689	Fgf8/Tgfb2/Bmp2	3
GO:0060571	morphogenesis of an epithelial fold	3/95	30/21210	0.000323725	0.0024574	0.00160689	Shh/Bmp5/Bmp7	3
GO:0048645	animal organ formation	4/95	73/21210	0.000324495	0.0024574	0.00160689	Shh/Fgf8/Bmp7/Mesp1	4
GO:0050770	regulation of axonogenesis	6/95	206/21210	0.000330805	0.00249607	0.00163218	Zeb2/Slit1/Rgma/Cdh2/Sema6d/Nkx6-1	6
GO:1903036	positive regulation of response to wounding	4/95	74/21210	0.000341869	0.00257021	0.00168066	Smoc2/Cxcr4/Foxc2/Ptn	4
GO:0009611	response to wounding	9/95	490/21210	0.000352615	0.00264143	0.00172723	Shh/Smoc2/Rgma/Cxcr4/Foxa2/Foxc2/Ajap1/Ptn/Tgfb2	9
GO:0055123	digestive system development	5/95	135/21210	0.000355155	0.00264747	0.00173118	Shh/Igf2/Pkdcc/Wls/Cfc1	5
GO:0035767	endothelial cell chemotaxis	3/95	31/21210	0.000357249	0.00264747	0.00173118	Shh/Smoc2/Kdr	3
GO:0061036	positive regulation of cartilage development	3/95	31/21210	0.000357249	0.00264747	0.00173118	Zbtb16/Pkdcc/Bmp2	3
GO:0048839	inner ear development	6/95	211/21210	0.000375893	0.00277572	0.00181505	Frzb/Shh/Fgf8/Col2a1/Tgfb2/Bmp2	6
GO:0048844	artery morphogenesis	4/95	76/21210	0.000378599	0.00278358	0.00182018	Foxc1/Fgf8/Foxc2/Tgfb2	4
GO:0003013	circulatory system process	9/95	495/21210	0.00037964	0.00278358	0.00182018	Actc1/Foxc1/Irx5/Cxcr4/Kdr/Tnnt2/Foxc2/Tgfb2/Gnao1	9
GO:0060047	heart contraction	6/95	212/21210	0.000385461	0.00281631	0.00184159	Actc1/Irx5/Cxcr4/Tnnt2/Tgfb2/Gnao1	6
GO:0031069	hair follicle morphogenesis	3/95	32/21210	0.00039293	0.0028508	0.00186414	Shh/Igfbp5/Tgfb2	3
GO:0060669	embryonic placenta morphogenesis	3/95	32/21210	0.00039293	0.0028508	0.00186414	Igf2/Bmp5/Bmp7	3
GO:0014855	striated muscle cell proliferation	4/95	77/21210	0.000397984	0.00287741	0.00188154	Shh/Foxc1/Foxc2/Tgfb2	4
GO:1901862	negative regulation of muscle tissue development	4/95	78/21210	0.000418068	0.00301212	0.00196963	Shh/Fgf8/Igfbp5/Bmp2	4
GO:0060740	prostate gland epithelium morphogenesis	3/95	33/21210	0.000430824	0.00309329	0.0020227	Shh/Foxa1/Bmp7	3
GO:0050921	positive regulation of chemotaxis	5/95	141/21210	0.000433604	0.00310251	0.00202873	Shh/Smoc2/Cxcr4/Kdr/Ptn	5
GO:0042445	hormone metabolic process	6/95	219/21210	0.000457896	0.00326507	0.00213503	Cyp26a1/Shh/Igf2/Foxa1/Bmp5/Bmp2	6
GO:0061041	regulation of wound healing	5/95	143/21210	0.000462454	0.00328628	0.0021489	Smoc2/Cxcr4/Foxa2/Foxc2/Ajap1	5
GO:0035116	embryonic hindlimb morphogenesis	3/95	34/21210	0.000470988	0.00332415	0.00217366	Shh/Fgf8/Zbtb16	3
GO:0060512	prostate gland morphogenesis	3/95	34/21210	0.000470988	0.00332415	0.00217366	Shh/Foxa1/Bmp7	3
GO:0055007	cardiac muscle cell differentiation	5/95	144/21210	0.000477411	0.00335806	0.00219583	T/Actc1/Mesp1/Nebl/Bmp2	5
GO:0003015	heart process	6/95	222/21210	0.00049201	0.00344906	0.00225534	Actc1/Irx5/Cxcr4/Tnnt2/Tgfb2/Gnao1	6
GO:0038084	vascular endothelial growth factor signaling pathway	3/95	35/21210	0.000513476	0.00358742	0.00234581	Foxc1/Smoc2/Kdr	3
GO:0010632	regulation of epithelial cell migration	6/95	227/21210	0.000553239	0.0038363	0.00250856	Shh/Smoc2/Igf2/Kdr/Foxc2/Tgfb2	6
GO:0021846	cell proliferation in forebrain	3/95	36/21210	0.000558344	0.0038363	0.00250856	Zeb2/Fgf8/Six3	3
GO:0048009	insulin-like growth factor receptor signaling pathway	3/95	36/21210	0.000558344	0.0038363	0.00250856	Igfbp5/Bmp5/Bmp2	3
GO:0060441	epithelial tube branching involved in lung morphogenesis	3/95	36/21210	0.000558344	0.0038363	0.00250856	Shh/Foxa1/Foxa2	3
GO:0061384	heart trabecula morphogenesis	3/95	36/21210	0.000558344	0.0038363	0.00250856	Bmp5/Bmp7/Tgfb2	3
GO:0051271	negative regulation of cellular component movement	7/95	319/21210	0.000581302	0.00398086	0.00260309	Shh/Slit1/Igfbp5/Sema6d/Dach1/Ptn/Ptprt	7
GO:0001702	gastrulation with mouth forming second	3/95	37/21210	0.000605645	0.00412037	0.00269431	Lhx1/Crb2/Foxa2	3
GO:0048730	epidermis morphogenesis	3/95	37/21210	0.000605645	0.00412037	0.00269431	Shh/Igfbp5/Tgfb2	3
GO:0007435	salivary gland morphogenesis	3/95	38/21210	0.000655431	0.00441565	0.00288739	Shh/Fgf8/Bmp7	3
GO:0040019	positive regulation of embryonic development	3/95	38/21210	0.000655431	0.00441565	0.00288739	Lhx1/Shh/Foxa2	3
GO:0045880	positive regulation of smoothened signaling pathway	3/95	38/21210	0.000655431	0.00441565	0.00288739	Shh/Foxa1/Foxa2	3
GO:0042063	gliogenesis	7/95	326/21210	0.000660747	0.00443706	0.00290139	Shh/Cdh2/Cxcr4/Nkx6-1/Ptn/Tgfb2/Bmp2	7
GO:0021983	pituitary gland development	3/95	39/21210	0.000707755	0.00470702	0.00307792	Fgf8/Six3/Bmp2	3
GO:0046885	regulation of hormone biosynthetic process	3/95	39/21210	0.000707755	0.00470702	0.00307792	Igf2/Bmp5/Bmp2	3
GO:1902692	regulation of neuroblast proliferation	3/95	39/21210	0.000707755	0.00470702	0.00307792	Shh/Six3/Ptn	3
GO:0010594	regulation of endothelial cell migration	5/95	159/21210	0.000748369	0.00494543	0.00323382	Shh/Smoc2/Igf2/Kdr/Foxc2	5
GO:0051302	regulation of cell division	5/95	159/21210	0.000748369	0.00494543	0.00323382	Shh/Fgf8/Igf2/Ptn/Tgfb2	5
GO:0071542	dopaminergic neuron differentiation	3/95	40/21210	0.000762667	0.00502392	0.00328514	Shh/Fgf8/Foxa2	3
GO:0010001	glial cell differentiation	6/95	242/21210	0.000773039	0.00507501	0.00331855	Shh/Cdh2/Cxcr4/Nkx6-1/Ptn/Bmp2	6
GO:0040013	negative regulation of locomotion	7/95	335/21210	0.000775314	0.00507501	0.00331855	Shh/Slit1/Igfbp5/Sema6d/Dach1/Ptn/Ptprt	7
GO:0001938	positive regulation of endothelial cell proliferation	4/95	92/21210	0.000780773	0.00509466	0.0033314	Aplnr/Igf2/Kdr/Bmp2	4
GO:0001558	regulation of cell growth	8/95	439/21210	0.000798278	0.00519256	0.00339541	Frzb/Slit1/Rgma/Igfbp5/Cxcr4/Sema6d/Nkx6-1/Tgfb2	8
GO:0051147	regulation of muscle cell differentiation	5/95	162/21210	0.000814054	0.00527863	0.00345169	Rbm24/Shh/Igf2/Mesp1/Bmp2	5
GO:0003129	heart induction	2/95	10/21210	0.000872656	0.00543772	0.00355572	Mesp1/Bmp2	2
GO:0021940	positive regulation of cerebellar granule cell precursor proliferation	2/95	10/21210	0.000872656	0.00543772	0.00355572	Lhx1/Shh	2
GO:0031943	regulation of glucocorticoid metabolic process	2/95	10/21210	0.000872656	0.00543772	0.00355572	Bmp5/Bmp2	2
GO:0034650	cortisol metabolic process	2/95	10/21210	0.000872656	0.00543772	0.00355572	Bmp5/Bmp2	2
GO:0048703	embryonic viscerocranium morphogenesis	2/95	10/21210	0.000872656	0.00543772	0.00355572	Lhx1/Foxc2	2
GO:0060040	retinal bipolar neuron differentiation	2/95	10/21210	0.000872656	0.00543772	0.00355572	Irx5/Zhx2	2
GO:0060513	prostatic bud formation	2/95	10/21210	0.000872656	0.00543772	0.00355572	Shh/Bmp7	2
GO:0060710	chorio-allantoic fusion	2/95	10/21210	0.000872656	0.00543772	0.00355572	Bmp5/Bmp7	2
GO:0072070	loop of Henle development	2/95	10/21210	0.000872656	0.00543772	0.00355572	Irx3/Irx1	2
GO:0072203	cell proliferation involved in metanephros development	2/95	10/21210	0.000872656	0.00543772	0.00355572	Shh/Bmp7	2
GO:1900115	extracellular regulation of signal transduction	2/95	10/21210	0.000872656	0.00543772	0.00355572	Cer1/Fbn2	2
GO:1900116	extracellular negative regulation of signal transduction	2/95	10/21210	0.000872656	0.00543772	0.00355572	Cer1/Fbn2	2
GO:2000381	negative regulation of mesoderm development	2/95	10/21210	0.000872656	0.00543772	0.00355572	Cer1/Mesp1	2
GO:0007431	salivary gland development	3/95	42/21210	0.000880459	0.00545408	0.00356642	Shh/Fgf8/Bmp7	3
GO:0001570	vasculogenesis	4/95	95/21210	0.000880539	0.00545408	0.00356642	Aplnr/T/Shh/Kdr	4
GO:0002064	epithelial cell development	6/95	251/21210	0.000934085	0.00576853	0.00377204	Col23a1/Foxa1/Bmp5/Six3/Cxcr4/Foxc2	6
GO:0030510	regulation of BMP signaling pathway	4/95	97/21210	0.00095184	0.00586074	0.00383233	Cer1/Rgma/Crb2/Kdr	4
GO:0032342	aldosterone biosynthetic process	2/95	11/21210	0.00106347	0.00645234	0.00421918	Bmp5/Bmp2	2
GO:0060174	limb bud formation	2/95	11/21210	0.00106347	0.00645234	0.00421918	Shh/Col2a1	2
GO:0072075	metanephric mesenchyme development	2/95	11/21210	0.00106347	0.00645234	0.00421918	Shh/Bmp7	2
GO:0090009	primitive streak formation	2/95	11/21210	0.00106347	0.00645234	0.00421918	Lhx1/Foxa2	2
GO:1903867	extraembryonic membrane development	2/95	11/21210	0.00106347	0.00645234	0.00421918	Bmp5/Bmp7	2
GO:0010464	regulation of mesenchymal cell proliferation	3/95	45/21210	0.00107779	0.00652017	0.00426354	Shh/Kdr/Ptn	3
GO:0045787	positive regulation of cell cycle	7/95	355/21210	0.00108637	0.00655294	0.00428497	Fgf8/Smoc2/Igf2/Foxa1/Ccnd2/Meis2/Tgfb2	7
GO:0001890	placenta development	5/95	173/21210	0.00109221	0.00656909	0.00429553	Igf2/Bmp5/Krt19/Bmp7/Ptn	5
GO:0021510	spinal cord development	4/95	102/21210	0.00114772	0.00688303	0.00450081	Lhx1/Shh/Foxb1/Nkx6-1	4
GO:0045926	negative regulation of growth	6/95	262/21210	0.00116472	0.00696484	0.00455431	Frzb/Slit1/Rgma/Igfbp5/Sema6d/Tgfb2	6
GO:0048588	developmental cell growth	6/95	263/21210	0.00118767	0.00705525	0.00461342	Zeb2/Slit1/Rgma/Cxcr4/Sema6d/Nkx6-1	6
GO:0019218	regulation of steroid metabolic process	4/95	103/21210	0.00119004	0.00705525	0.00461342	Igf2/Bmp5/Foxa2/Bmp2	4
GO:0048709	oligodendrocyte differentiation	4/95	103/21210	0.00119004	0.00705525	0.00461342	Shh/Cxcr4/Nkx6-1/Ptn	4
GO:0035137	hindlimb morphogenesis	3/95	47/21210	0.00122366	0.00723389	0.00473024	Shh/Fgf8/Zbtb16	3
GO:1901861	regulation of muscle tissue development	5/95	179/21210	0.00127079	0.00725363	0.00474315	Rbm24/Shh/Fgf8/Igfbp5/Bmp2	5
GO:0001840	neural plate development	2/95	12/21210	0.00127244	0.00725363	0.00474315	T/Fgf8	2
GO:0003306	Wnt signaling pathway involved in heart development	2/95	12/21210	0.00127244	0.00725363	0.00474315	Mesp1/Bmp2	2
GO:0006705	mineralocorticoid biosynthetic process	2/95	12/21210	0.00127244	0.00725363	0.00474315	Bmp5/Bmp2	2
GO:0021521	ventral spinal cord interneuron specification	2/95	12/21210	0.00127244	0.00725363	0.00474315	Shh/Nkx6-1	2
GO:0032341	aldosterone metabolic process	2/95	12/21210	0.00127244	0.00725363	0.00474315	Bmp5/Bmp2	2
GO:0032353	negative regulation of hormone biosynthetic process	2/95	12/21210	0.00127244	0.00725363	0.00474315	Bmp5/Bmp2	2
GO:0033275	actin-myosin filament sliding	2/95	12/21210	0.00127244	0.00725363	0.00474315	Actc1/Tnnt2	2
GO:0048570	notochord morphogenesis	2/95	12/21210	0.00127244	0.00725363	0.00474315	T/Crb2	2
GO:0060573	cell fate specification involved in pattern specification	2/95	12/21210	0.00127244	0.00725363	0.00474315	Shh/Nkx6-1	2
GO:0070444	oligodendrocyte progenitor proliferation	2/95	12/21210	0.00127244	0.00725363	0.00474315	Shh/Cdh2	2
GO:0070445	regulation of oligodendrocyte progenitor proliferation	2/95	12/21210	0.00127244	0.00725363	0.00474315	Shh/Cdh2	2
GO:0072176	nephric duct development	2/95	12/21210	0.00127244	0.00725363	0.00474315	Greb1l/Lhx1	2
GO:0048010	vascular endothelial growth factor receptor signaling pathway	3/95	48/21210	0.00130102	0.00735593	0.00481004	Foxc1/Kdr/Foxc2	3
GO:0048701	embryonic cranial skeleton morphogenesis	3/95	48/21210	0.00130102	0.00735593	0.00481004	Lhx1/Foxc2/Tgfb2	3
GO:0061005	cell differentiation involved in kidney development	3/95	48/21210	0.00130102	0.00735593	0.00481004	Lhx1/Shh/Foxc2	3
GO:0034754	cellular hormone metabolic process	4/95	106/21210	0.00132354	0.00746292	0.00488	Cyp26a1/Shh/Bmp5/Bmp2	4
GO:0030336	negative regulation of cell migration	6/95	271/21210	0.001384	0.00778268	0.00508909	Shh/Igfbp5/Sema6d/Dach1/Ptn/Ptprt	6
GO:0090287	regulation of cellular response to growth factor stimulus	6/95	274/21210	0.00146369	0.0081876	0.00535387	Cer1/Fbn2/Smoc2/Rgma/Crb2/Kdr	6
GO:0008212	mineralocorticoid metabolic process	2/95	13/21210	0.00149942	0.0081876	0.00535387	Bmp5/Bmp2	2
GO:0021794	thalamus development	2/95	13/21210	0.00149942	0.0081876	0.00535387	Shh/Foxb1	2
GO:0021936	regulation of cerebellar granule cell precursor proliferation	2/95	13/21210	0.00149942	0.0081876	0.00535387	Lhx1/Shh	2
GO:0032351	negative regulation of hormone metabolic process	2/95	13/21210	0.00149942	0.0081876	0.00535387	Bmp5/Bmp2	2
GO:0032525	somite rostral/caudal axis specification	2/95	13/21210	0.00149942	0.0081876	0.00535387	Lhx1/Foxa2	2
GO:0034309	primary alcohol biosynthetic process	2/95	13/21210	0.00149942	0.0081876	0.00535387	Bmp5/Bmp2	2
GO:0048340	paraxial mesoderm morphogenesis	2/95	13/21210	0.00149942	0.0081876	0.00535387	Foxc1/Foxc2	2
GO:0060272	embryonic skeletal joint morphogenesis	2/95	13/21210	0.00149942	0.0081876	0.00535387	Col2a1/Bmp7	2
GO:0060601	lateral sprouting from an epithelium	2/95	13/21210	0.00149942	0.0081876	0.00535387	Shh/Bmp7	2
GO:2001054	negative regulation of mesenchymal cell apoptotic process	2/95	13/21210	0.00149942	0.0081876	0.00535387	Shh/Bmp7	2
GO:0045446	endothelial cell differentiation	4/95	110/21210	0.00151738	0.00826395	0.00540379	Col23a1/Cxcr4/Kdr/Mesp1	4
GO:0001843	neural tube closure	4/95	111/21210	0.00156876	0.00852143	0.00557216	T/Zeb2/Rgma/Tgfb2	4
GO:0060606	tube closure	4/95	112/21210	0.00162135	0.00877619	0.00573875	T/Zeb2/Rgma/Tgfb2	4
GO:0030901	midbrain development	3/95	52/21210	0.00164104	0.00877619	0.00573875	Shh/Foxb1/Wls	3
GO:0031018	endocrine pancreas development	3/95	52/21210	0.00164104	0.00877619	0.00573875	Bmp5/Foxa2/Nkx6-1	3
GO:0035924	cellular response to vascular endothelial growth factor stimulus	3/95	52/21210	0.00164104	0.00877619	0.00573875	Foxc1/Smoc2/Kdr	3
GO:0048713	regulation of oligodendrocyte differentiation	3/95	52/21210	0.00164104	0.00877619	0.00573875	Shh/Cxcr4/Ptn	3
GO:0060428	lung epithelium development	3/95	52/21210	0.00164104	0.00877619	0.00573875	Shh/Foxa1/Foxa2	3
GO:0001892	embryonic placenta development	4/95	114/21210	0.00173017	0.00913955	0.00597635	Igf2/Bmp5/Krt19/Bmp7	4
GO:0060419	heart growth	4/95	114/21210	0.00173017	0.00913955	0.00597635	Foxc1/Foxc2/Mesp1/Tgfb2	4
GO:0071695	anatomical structure maturation	5/95	192/21210	0.00173073	0.00913955	0.00597635	Irx5/Foxa1/Six3/Tgfb2/Bmp2	5
GO:0030850	prostate gland development	3/95	53/21210	0.00173389	0.00913955	0.00597635	Shh/Foxa1/Bmp7	3
GO:0021903	rostrocaudal neural tube patterning	2/95	14/21210	0.00174422	0.00913955	0.00597635	Shh/Fgf8	2
GO:0021984	adenohypophysis development	2/95	14/21210	0.00174422	0.00913955	0.00597635	Fgf8/Bmp2	2
GO:0071599	otic vesicle development	2/95	14/21210	0.00174422	0.00913955	0.00597635	Fgf8/Col2a1	2
GO:1902931	negative regulation of alcohol biosynthetic process	2/95	14/21210	0.00174422	0.00913955	0.00597635	Bmp5/Bmp2	2
GO:2000146	negative regulation of cell motility	6/95	284/21210	0.00175484	0.00917201	0.00599757	Shh/Igfbp5/Sema6d/Dach1/Ptn/Ptprt	6
GO:1905330	regulation of morphogenesis of an epithelium	4/95	115/21210	0.00178644	0.00931375	0.00609026	Lhx1/Shh/Bmp7/Ajap1	4
GO:0032350	regulation of hormone metabolic process	3/95	54/21210	0.00182997	0.00951676	0.00622301	Igf2/Bmp5/Bmp2	3
GO:0010927	cellular component assembly involved in morphogenesis	4/95	116/21210	0.00184397	0.00956561	0.00625495	Actc1/Krt19/Tnnt2/Nebl	4
GO:0030308	negative regulation of cell growth	5/95	197/21210	0.00193663	0.0100212	0.00655287	Frzb/Slit1/Rgma/Sema6d/Tgfb2	5
GO:0002040	sprouting angiogenesis	4/95	118/21210	0.00196286	0.0101317	0.00662511	Aplnr/Shh/Kdr/Foxc2	4
GO:0006704	glucocorticoid biosynthetic process	2/95	15/21210	0.00200671	0.0101807	0.00665717	Bmp5/Bmp2	2
GO:0007379	segment specification	2/95	15/21210	0.00200671	0.0101807	0.00665717	Irx3/Irx1	2
GO:0060442	branching involved in prostate gland morphogenesis	2/95	15/21210	0.00200671	0.0101807	0.00665717	Shh/Bmp7	2
GO:0070365	hepatocyte differentiation	2/95	15/21210	0.00200671	0.0101807	0.00665717	Frzb/Mesp1	2
GO:0072010	glomerular epithelium development	2/95	15/21210	0.00200671	0.0101807	0.00665717	Foxc1/Foxc2	2
GO:0072074	kidney mesenchyme development	2/95	15/21210	0.00200671	0.0101807	0.00665717	Shh/Bmp7	2
GO:0072498	embryonic skeletal joint development	2/95	15/21210	0.00200671	0.0101807	0.00665717	Col2a1/Bmp7	2
GO:0002062	chondrocyte differentiation	4/95	119/21210	0.00202425	0.0102447	0.006699	Zbtb16/Pkdcc/Col2a1/Bmp2	4
GO:0021517	ventral spinal cord development	3/95	57/21210	0.00213792	0.0107414	0.00702378	Lhx1/Shh/Nkx6-1	3
GO:0043536	positive regulation of blood vessel endothelial cell migration	3/95	57/21210	0.00213792	0.0107414	0.00702378	Igf2/Kdr/Foxc2	3
GO:0090303	positive regulation of wound healing	3/95	57/21210	0.00213792	0.0107414	0.00702378	Smoc2/Cxcr4/Foxc2	3
GO:0043542	endothelial cell migration	5/95	202/21210	0.00215992	0.0108257	0.00707891	Shh/Smoc2/Igf2/Kdr/Foxc2	5
GO:0001889	liver development	4/95	122/21210	0.00221637	0.0110819	0.00724643	Frzb/Cfc1/Mesp1/Ptn	4
GO:0002070	epithelial cell maturation	2/95	16/21210	0.0022867	0.0112706	0.00736982	Foxa1/Six3	2
GO:0060026	convergent extension	2/95	16/21210	0.0022867	0.0112706	0.00736982	Frzb/Mesp1	2
GO:0060579	ventral spinal cord interneuron fate commitment	2/95	16/21210	0.0022867	0.0112706	0.00736982	Shh/Nkx6-1	2
GO:0060581	cell fate commitment involved in pattern specification	2/95	16/21210	0.0022867	0.0112706	0.00736982	Shh/Nkx6-1	2
GO:0072109	glomerular mesangium development	2/95	16/21210	0.0022867	0.0112706	0.00736982	Foxc2/Bmp7	2
GO:2001053	regulation of mesenchymal cell apoptotic process	2/95	16/21210	0.0022867	0.0112706	0.00736982	Shh/Bmp7	2
GO:0008202	steroid metabolic process	6/95	300/21210	0.00230974	0.0113571	0.00742642	Cyp26a1/Shh/Igf2/Bmp5/Foxa2/Bmp2	6
GO:0051153	regulation of striated muscle cell differentiation	4/95	124/21210	0.00235122	0.0115066	0.00752415	Rbm24/Shh/Mesp1/Bmp2	4
GO:0090090	negative regulation of canonical Wnt signaling pathway	4/95	124/21210	0.00235122	0.0115066	0.00752415	Frzb/Shh/Cdh2/Mesp1	4
GO:0032835	glomerulus development	3/95	59/21210	0.00236004	0.0115225	0.00753458	Foxc1/Foxc2/Bmp7	3
GO:0061008	hepaticobiliary system development	4/95	125/21210	0.00242072	0.0117911	0.00771019	Frzb/Cfc1/Mesp1/Ptn	4
GO:0021515	cell differentiation in spinal cord	3/95	60/21210	0.00247625	0.0119772	0.00783189	Lhx1/Shh/Nkx6-1	3
GO:0050982	detection of mechanical stimulus	3/95	60/21210	0.00247625	0.0119772	0.00783189	Pkd1l1/Cxcr4/Piezo2	3
GO:0090183	regulation of kidney development	3/95	60/21210	0.00247625	0.0119772	0.00783189	Lhx1/Shh/Bmp7	3
GO:0003198	epithelial to mesenchymal transition involved in endocardial cushion formation	2/95	17/21210	0.00258405	0.012298	0.00804164	Fgf8/Tgfb2	2
GO:0038092	nodal signaling pathway	2/95	17/21210	0.00258405	0.012298	0.00804164	Cer1/Cfc1	2
GO:0042487	regulation of odontogenesis of dentin-containing tooth	2/95	17/21210	0.00258405	0.012298	0.00804164	Fgf8/Bmp2	2
GO:0060413	atrial septum morphogenesis	2/95	17/21210	0.00258405	0.012298	0.00804164	Cfc1/Tgfb2	2
GO:0060973	cell migration involved in heart development	2/95	17/21210	0.00258405	0.012298	0.00804164	Bmp7/Mesp1	2
GO:0090185	negative regulation of kidney development	2/95	17/21210	0.00258405	0.012298	0.00804164	Shh/Bmp7	2
GO:0097152	mesenchymal cell apoptotic process	2/95	17/21210	0.00258405	0.012298	0.00804164	Shh/Bmp7	2
GO:1905207	regulation of cardiocyte differentiation	3/95	61/21210	0.00259595	0.0123263	0.00806016	Bmp7/Tgfb2/Bmp2	3
GO:0010811	positive regulation of cell-substrate adhesion	4/95	128/21210	0.00263769	0.0124675	0.00815246	Smoc2/Egflam/Kdr/Ptn	4
GO:0061387	regulation of extent of cell growth	4/95	128/21210	0.00263769	0.0124675	0.00815246	Slit1/Rgma/Sema6d/Nkx6-1	4
GO:0045600	positive regulation of fat cell differentiation	3/95	62/21210	0.00271917	0.0127943	0.00836616	Frzb/Zbtb16/Bmp2	3
GO:0060038	cardiac muscle cell proliferation	3/95	62/21210	0.00271917	0.0127943	0.00836616	Foxc1/Foxc2/Tgfb2	3
GO:0010810	regulation of cell-substrate adhesion	5/95	214/21210	0.00277186	0.0130127	0.008509	Smoc2/Egflam/Kdr/Ajap1/Ptn	5
GO:1901343	negative regulation of vasculature development	4/95	130/21210	0.00278953	0.0130661	0.00854392	Foxc1/Bmp7/Ptn/Tgfb2	4
GO:0001710	mesodermal cell fate commitment	2/95	18/21210	0.00289861	0.0133956	0.00875935	Foxc2/Mesp1	2
GO:0006700	C21-steroid hormone biosynthetic process	2/95	18/21210	0.00289861	0.0133956	0.00875935	Bmp5/Bmp2	2
GO:0010002	cardioblast differentiation	2/95	18/21210	0.00289861	0.0133956	0.00875935	T/Tgfb2	2
GO:0010566	regulation of ketone biosynthetic process	2/95	18/21210	0.00289861	0.0133956	0.00875935	Bmp5/Bmp2	2
GO:0021514	ventral spinal cord interneuron differentiation	2/95	18/21210	0.00289861	0.0133956	0.00875935	Shh/Nkx6-1	2
GO:2000380	regulation of mesoderm development	2/95	18/21210	0.00289861	0.0133956	0.00875935	Cer1/Mesp1	2
GO:0001936	regulation of endothelial cell proliferation	4/95	132/21210	0.00294726	0.0135902	0.0088866	Aplnr/Igf2/Kdr/Bmp2	4
GO:0035904	aorta development	3/95	64/21210	0.00297629	0.0136936	0.00895423	Fgf8/Cxcr4/Tgfb2	3
GO:0030177	positive regulation of Wnt signaling pathway	4/95	133/21210	0.00302837	0.0139024	0.00909075	Zeb2/Shh/Wls/Bmp2	4
GO:0045137	development of primary sexual characteristics	5/95	221/21210	0.00318205	0.0145756	0.00953099	Foxc1/Fgf8/Kdr/Dach1/Tgfb2	5
GO:0021700	developmental maturation	6/95	321/21210	0.00322758	0.0146027	0.00954873	Irx5/Foxa1/Six3/Kdr/Tgfb2/Bmp2	6
GO:0001502	cartilage condensation	2/95	19/21210	0.0032302	0.0146027	0.00954873	Col2a1/Tgfb2	2
GO:0046184	aldehyde biosynthetic process	2/95	19/21210	0.0032302	0.0146027	0.00954873	Bmp5/Bmp2	2
GO:0060572	morphogenesis of an epithelial bud	2/95	19/21210	0.0032302	0.0146027	0.00954873	Shh/Bmp7	2
GO:0072189	ureter development	2/95	19/21210	0.0032302	0.0146027	0.00954873	Lhx1/Shh	2
GO:1902644	tertiary alcohol metabolic process	2/95	19/21210	0.0032302	0.0146027	0.00954873	Bmp5/Bmp2	2
GO:0021953	central nervous system neuron differentiation	5/95	223/21210	0.00330688	0.0149169	0.00975417	Lhx1/Zeb2/Shh/Fgf8/Nkx6-1	5
GO:0060688	regulation of morphogenesis of a branching structure	3/95	67/21210	0.00338921	0.0152551	0.00997532	Lhx1/Shh/Bmp7	3
GO:0048678	response to axon injury	3/95	68/21210	0.00353424	0.0158392	0.0103572	Shh/Rgma/Ptn	3
GO:0050771	negative regulation of axonogenesis	3/95	68/21210	0.00353424	0.0158392	0.0103572	Slit1/Rgma/Sema6d	3
GO:0010842	retina layer formation	2/95	20/21210	0.00357867	0.015901	0.0103976	Lhx1/Sdk2	2
GO:0033630	positive regulation of cell adhesion mediated by integrin	2/95	20/21210	0.00357867	0.015901	0.0103976	Foxc2/Tgfb2	2
GO:0072079	nephron tubule formation	2/95	20/21210	0.00357867	0.015901	0.0103976	Irx3/Irx1	2
GO:0098743	cell aggregation	2/95	20/21210	0.00357867	0.015901	0.0103976	Col2a1/Tgfb2	2
GO:0007405	neuroblast proliferation	3/95	69/21210	0.00368301	0.0163296	0.0106779	Shh/Six3/Ptn	3
GO:0060828	regulation of canonical Wnt signaling pathway	5/95	229/21210	0.00370256	0.0163813	0.0107117	Frzb/Shh/Cdh2/Wls/Mesp1	5
GO:0022029	telencephalon cell migration	3/95	70/21210	0.00383555	0.0169336	0.0110729	Slit1/Foxb1/Cxcr4	3
GO:0001946	lymphangiogenesis	2/95	21/21210	0.00394388	0.0172649	0.0112895	Foxc1/Foxc2	2
GO:0003283	atrial septum development	2/95	21/21210	0.00394388	0.0172649	0.0112895	Cfc1/Tgfb2	2
GO:0032332	positive regulation of chondrocyte differentiation	2/95	21/21210	0.00394388	0.0172649	0.0112895	Zbtb16/Pkdcc	2
GO:0090050	positive regulation of cell migration involved in sprouting angiogenesis	2/95	21/21210	0.00394388	0.0172649	0.0112895	Kdr/Foxc2	2
GO:0045669	positive regulation of osteoblast differentiation	3/95	71/21210	0.0039919	0.0174383	0.0114029	Fbn2/Bmp7/Bmp2	3
GO:0007224	smoothened signaling pathway	4/95	145/21210	0.00412359	0.0179757	0.0117543	Shh/Foxa1/Foxa2/Nkx6-1	4
GO:0001935	endothelial cell proliferation	4/95	146/21210	0.00422542	0.018381	0.0120194	Aplnr/Igf2/Kdr/Bmp2	4
GO:0033002	muscle cell proliferation	5/95	237/21210	0.0042816	0.018559	0.0121357	Shh/Foxc1/Igfbp5/Foxc2/Tgfb2	5
GO:0021885	forebrain cell migration	3/95	73/21210	0.00431612	0.018559	0.0121357	Slit1/Foxb1/Cxcr4	3
GO:0036303	lymph vessel morphogenesis	2/95	22/21210	0.00432567	0.018559	0.0121357	Foxc1/Foxc2	2
GO:0046339	diacylglycerol metabolic process	2/95	22/21210	0.00432567	0.018559	0.0121357	Mogat2/Dgkk	2
GO:0048339	paraxial mesoderm development	2/95	22/21210	0.00432567	0.018559	0.0121357	Foxc1/Foxc2	2
GO:1901626	regulation of postsynaptic membrane organization	2/95	22/21210	0.00432567	0.018559	0.0121357	Cdh2/Ptn	2
GO:0045667	regulation of osteoblast differentiation	4/95	147/21210	0.00432895	0.018559	0.0121357	Fbn2/Igfbp5/Bmp7/Bmp2	4
GO:0031589	cell-substrate adhesion	6/95	342/21210	0.00439417	0.0187998	0.0122932	Smoc2/Egflam/Kdr/Frem1/Ajap1/Ptn	6
GO:0046660	female sex differentiation	4/95	148/21210	0.00443417	0.0189319	0.0123796	Lhx1/Foxc1/Kdr/Dach1	4
GO:0050810	regulation of steroid biosynthetic process	3/95	74/21210	0.00448405	0.0190664	0.0124675	Igf2/Bmp5/Bmp2	3
GO:0051155	positive regulation of striated muscle cell differentiation	3/95	74/21210	0.00448405	0.0190664	0.0124675	Rbm24/Shh/Mesp1	3
GO:0010769	regulation of cell morphogenesis involved in differentiation	6/95	346/21210	0.00464767	0.0196361	0.01284	Zeb2/Slit1/Rgma/Cdh2/Sema6d/Nkx6-1	6
GO:0042446	hormone biosynthetic process	3/95	75/21210	0.00465589	0.0196361	0.01284	Igf2/Bmp5/Bmp2	3
GO:0060350	endochondral bone morphogenesis	3/95	75/21210	0.00465589	0.0196361	0.01284	Cer1/Foxc1/Col2a1	3
GO:0060563	neuroepithelial cell differentiation	3/95	75/21210	0.00465589	0.0196361	0.01284	Fgf8/Cdh2/Bmp2	3
GO:0008211	glucocorticoid metabolic process	2/95	23/21210	0.00472388	0.0198021	0.0129486	Bmp5/Bmp2	2
GO:0014912	negative regulation of smooth muscle cell migration	2/95	23/21210	0.00472388	0.0198021	0.0129486	Igfbp5/Sema6d	2
GO:0048333	mesodermal cell differentiation	2/95	23/21210	0.00472388	0.0198021	0.0129486	Foxc2/Mesp1	2
GO:0022409	positive regulation of cell-cell adhesion	5/95	246/21210	0.00500733	0.020948	0.0136979	Shh/Zbtb16/Igf2/Efnb1/Bmp7	5
GO:0003181	atrioventricular valve morphogenesis	2/95	24/21210	0.00513836	0.0214529	0.0140281	Tgfb2/Bmp2	2
GO:0006029	proteoglycan metabolic process	3/95	79/21210	0.00538289	0.0224287	0.0146661	Egflam/Col2a1/Bmp2	3
GO:0010894	negative regulation of steroid biosynthetic process	2/95	25/21210	0.00556897	0.0231112	0.0151124	Bmp5/Bmp2	2
GO:0045939	negative regulation of steroid metabolic process	2/95	25/21210	0.00556897	0.0231112	0.0151124	Bmp5/Bmp2	2
GO:0046530	photoreceptor cell differentiation	3/95	82/21210	0.00597045	0.0246685	0.0161307	Shh/Sdk2/Ptn	3
GO:0021513	spinal cord dorsal/ventral patterning	2/95	26/21210	0.00601555	0.0246685	0.0161307	Shh/Nkx6-1	2
GO:0021533	cell differentiation in hindbrain	2/95	26/21210	0.00601555	0.0246685	0.0161307	Lhx1/Foxa2	2
GO:0036342	post-anal tail morphogenesis	2/95	26/21210	0.00601555	0.0246685	0.0161307	T/Sp5	2
GO:0055003	cardiac myofibril assembly	2/95	26/21210	0.00601555	0.0246685	0.0161307	Actc1/Nebl	2
GO:0072012	glomerulus vasculature development	2/95	26/21210	0.00601555	0.0246685	0.0161307	Foxc2/Bmp7	2
GO:0010976	positive regulation of neuron projection development	6/95	369/21210	0.00631985	0.0258653	0.0169133	Zeb2/Rgma/Bmp5/Cxcr4/Bmp7/Ptn	6
GO:0003171	atrioventricular valve development	2/95	27/21210	0.00647795	0.0261513	0.0171003	Tgfb2/Bmp2	2
GO:0003338	metanephros morphogenesis	2/95	27/21210	0.00647795	0.0261513	0.0171003	Lhx1/Fras1	2
GO:0048843	negative regulation of axon extension involved in axon guidance	2/95	27/21210	0.00647795	0.0261513	0.0171003	Slit1/Sema6d	2
GO:0060713	labyrinthine layer morphogenesis	2/95	27/21210	0.00647795	0.0261513	0.0171003	Bmp5/Bmp7	2
GO:0061437	renal system vasculature development	2/95	27/21210	0.00647795	0.0261513	0.0171003	Foxc2/Bmp7	2
GO:0061440	kidney vasculature development	2/95	27/21210	0.00647795	0.0261513	0.0171003	Foxc2/Bmp7	2
GO:1901532	regulation of hematopoietic progenitor cell differentiation	2/95	27/21210	0.00647795	0.0261513	0.0171003	Foxc1/Kdr	2
GO:0008589	regulation of smoothened signaling pathway	3/95	85/21210	0.00659497	0.026572	0.0173754	Shh/Foxa1/Foxa2	3
GO:0021511	spinal cord patterning	2/95	28/21210	0.00695603	0.0276509	0.0180809	Shh/Nkx6-1	2
GO:0030878	thyroid gland development	2/95	28/21210	0.00695603	0.0276509	0.0180809	Shh/Fgf8	2
GO:0044342	type B pancreatic cell proliferation	2/95	28/21210	0.00695603	0.0276509	0.0180809	Igfbp5/Nkx6-1	2
GO:0048596	embryonic camera-type eye morphogenesis	2/95	28/21210	0.00695603	0.0276509	0.0180809	Six3/Bmp7	2
GO:0060219	camera-type eye photoreceptor cell differentiation	2/95	28/21210	0.00695603	0.0276509	0.0180809	Sdk2/Ptn	2
GO:0061311	cell surface receptor signaling pathway involved in heart development	2/95	28/21210	0.00695603	0.0276509	0.0180809	Mesp1/Bmp2	2
GO:1902668	negative regulation of axon guidance	2/95	28/21210	0.00695603	0.0276509	0.0180809	Slit1/Sema6d	2
GO:0008593	regulation of Notch signaling pathway	3/95	87/21210	0.00703212	0.0278999	0.0182437	Bmp7/Mesp1/Tgfb2	3
GO:0019827	stem cell population maintenance	4/95	169/21210	0.0070587	0.0279519	0.0182777	Cdh2/Bmp7/Ptn/Zhx2	4
GO:0003148	outflow tract septum morphogenesis	2/95	29/21210	0.00744964	0.0293879	0.0192167	Fgf8/Tgfb2	2
GO:0045992	negative regulation of embryonic development	2/95	29/21210	0.00744964	0.0293879	0.0192167	Bmp7/Mesp1	2
GO:0051149	positive regulation of muscle cell differentiation	3/95	89/21210	0.00748611	0.0294757	0.0192741	Rbm24/Shh/Mesp1	3
GO:0098727	maintenance of cell number	4/95	173/21210	0.00765358	0.030078	0.019668	Cdh2/Bmp7/Ptn/Zhx2	4
GO:0072091	regulation of stem cell proliferation	3/95	90/21210	0.00771946	0.0302795	0.0197998	Shh/Six3/Ptn	3
GO:0001958	endochondral ossification	2/95	30/21210	0.00795864	0.0309254	0.0202221	Foxc1/Col2a1	2
GO:0036075	replacement ossification	2/95	30/21210	0.00795864	0.0309254	0.0202221	Foxc1/Col2a1	2
GO:0048643	positive regulation of skeletal muscle tissue development	2/95	30/21210	0.00795864	0.0309254	0.0202221	Rbm24/Shh	2
GO:0061037	negative regulation of cartilage development	2/95	30/21210	0.00795864	0.0309254	0.0202221	Frzb/Tgfb2	2
GO:0070306	lens fiber cell differentiation	2/95	30/21210	0.00795864	0.0309254	0.0202221	Zeb2/Six3	2
GO:0034504	protein localization to nucleus	5/95	276/21210	0.00805602	0.0312453	0.0204313	Shh/Zbtb16/Six3/Bmp7/Tgfb2	5
GO:0016202	regulation of striated muscle tissue development	4/95	176/21210	0.00812081	0.0314378	0.0205572	Rbm24/Shh/Fgf8/Bmp2	4
GO:0043535	regulation of blood vessel endothelial cell migration	3/95	92/21210	0.00819897	0.0316813	0.0207164	Igf2/Kdr/Foxc2	3
GO:0008016	regulation of heart contraction	4/95	177/21210	0.00828061	0.0319373	0.0208838	Irx5/Tnnt2/Tgfb2/Gnao1	4
GO:0003309	type B pancreatic cell differentiation	2/95	31/21210	0.00848287	0.0325962	0.0213147	Bmp5/Nkx6-1	2
GO:0060795	cell fate commitment involved in formation of primary germ layer	2/95	31/21210	0.00848287	0.0325962	0.0213147	Foxc2/Mesp1	2
GO:0048634	regulation of muscle organ development	4/95	180/21210	0.0087724	0.0336464	0.0220014	Rbm24/Shh/Fgf8/Bmp2	4
GO:0045616	regulation of keratinocyte differentiation	2/95	32/21210	0.0090222	0.0343506	0.0224618	Foxc1/Tgfb2	2
GO:0048048	embryonic eye morphogenesis	2/95	32/21210	0.0090222	0.0343506	0.0224618	Six3/Bmp7	2
GO:0048668	collateral sprouting	2/95	32/21210	0.0090222	0.0343506	0.0224618	Zeb2/Rgma	2
GO:0070741	response to interleukin-6	2/95	32/21210	0.0090222	0.0343506	0.0224618	Foxa2/Ptprt	2
GO:0009612	response to mechanical stimulus	4/95	183/21210	0.00928293	0.0352785	0.0230686	Pkd1l1/Cxcr4/Ptn/Piezo2	4
GO:0001706	endoderm formation	2/95	33/21210	0.00957648	0.0361953	0.0236681	Lhx1/Mesp1	2
GO:0048566	embryonic digestive tract development	2/95	33/21210	0.00957648	0.0361953	0.0236681	Shh/Pkdcc	2
GO:0048841	regulation of axon extension involved in axon guidance	2/95	33/21210	0.00957648	0.0361953	0.0236681	Slit1/Sema6d	2
GO:0022407	regulation of cell-cell adhesion	6/95	405/21210	0.00976183	0.0368287	0.0240823	Shh/Zbtb16/Igf2/Efnb1/Bmp7/Bmp2	6
GO:0035883	enteroendocrine cell differentiation	2/95	34/21210	0.0101456	0.0381378	0.0249383	Bmp5/Nkx6-1	2
GO:0060487	lung epithelial cell differentiation	2/95	34/21210	0.0101456	0.0381378	0.0249383	Foxa1/Foxa2	2
GO:0007611	learning or memory	5/95	293/21210	0.0102618	0.0384032	0.0251119	Igf2/Foxb1/Ccnd2/Ptn/Meis2	5
GO:0043588	skin development	5/95	293/21210	0.0102618	0.0384032	0.0251119	Fras1/Shh/Foxc1/Igfbp5/Tgfb2	5
GO:0010771	negative regulation of cell morphogenesis involved in differentiation	3/95	100/21210	0.0102902	0.0384032	0.0251119	Slit1/Rgma/Sema6d	3
GO:0042102	positive regulation of T cell proliferation	3/95	100/21210	0.0102902	0.0384032	0.0251119	Shh/Igf2/Efnb1	3
GO:1903706	regulation of hemopoiesis	6/95	410/21210	0.0103283	0.038476	0.0251595	Shh/Foxc1/Zbtb16/Kdr/Ptn/Meis2	6
GO:0050870	positive regulation of T cell activation	4/95	189/21210	0.0103613	0.03853	0.0251947	Shh/Zbtb16/Igf2/Efnb1	4
GO:0035909	aorta morphogenesis	2/95	35/21210	0.0107293	0.0395442	0.0258579	Fgf8/Tgfb2	2
GO:0048679	regulation of axon regeneration	2/95	35/21210	0.0107293	0.0395442	0.0258579	Rgma/Ptn	2
GO:0060479	lung cell differentiation	2/95	35/21210	0.0107293	0.0395442	0.0258579	Foxa1/Foxa2	2
GO:1902895	positive regulation of pri-miRNA transcription by RNA polymerase II	2/95	35/21210	0.0107293	0.0395442	0.0258579	Tgfb2/Bmp2	2
GO:2000036	regulation of stem cell population maintenance	2/95	35/21210	0.0107293	0.0395442	0.0258579	Bmp7/Ptn	2
GO:0055002	striated muscle cell development	4/95	193/21210	0.0111235	0.0409243	0.0267604	Actc1/Krt19/Tnnt2/Nebl	4
GO:1905209	positive regulation of cardiocyte differentiation	2/95	36/21210	0.0113276	0.0416015	0.0272032	Bmp7/Tgfb2	2
GO:0060326	cell chemotaxis	5/95	301/21210	0.0114307	0.0419059	0.0274023	Shh/Smoc2/Cxcr4/Kdr/Ptn	5
GO:1990138	neuron projection extension	4/95	196/21210	0.0117183	0.0428846	0.0280422	Slit1/Cxcr4/Sema6d/Nkx6-1	4
GO:0055017	cardiac muscle tissue growth	3/95	105/21210	0.0117403	0.0428893	0.0280453	Foxc1/Foxc2/Tgfb2	3
GO:0002053	positive regulation of mesenchymal cell proliferation	2/95	37/21210	0.0119403	0.0432394	0.0282742	Shh/Kdr	2
GO:0035850	epithelial cell differentiation involved in kidney development	2/95	37/21210	0.0119403	0.0432394	0.0282742	Lhx1/Foxc2	2
GO:0045684	positive regulation of epidermis development	2/95	37/21210	0.0119403	0.0432394	0.0282742	Foxc1/Tgfb2	2
GO:0048846	axon extension involved in axon guidance	2/95	37/21210	0.0119403	0.0432394	0.0282742	Slit1/Sema6d	2
GO:1902284	neuron projection extension involved in neuron projection guidance	2/95	37/21210	0.0119403	0.0432394	0.0282742	Slit1/Sema6d	2
GO:0000578	embryonic axis specification	2/95	38/21210	0.0125673	0.0452727	0.0296038	Lhx1/Foxa2	2
GO:0030513	positive regulation of BMP signaling pathway	2/95	38/21210	0.0125673	0.0452727	0.0296038	Crb2/Kdr	2
GO:0072210	metanephric nephron development	2/95	38/21210	0.0125673	0.0452727	0.0296038	Lhx1/Irx1	2
GO:0048469	cell maturation	4/95	201/21210	0.0127545	0.0458676	0.0299928	Irx5/Foxa1/Six3/Kdr	4
GO:0001942	hair follicle development	3/95	109/21210	0.0129809	0.0465204	0.0304197	Shh/Igfbp5/Tgfb2	3
GO:1900006	positive regulation of dendrite development	3/95	109/21210	0.0129809	0.0465204	0.0304197	Bmp5/Bmp7/Ptn	3
GO:0032103	positive regulation of response to external stimulus	5/95	312/21210	0.0131822	0.04685	0.0306352	Shh/Smoc2/Cxcr4/Kdr/Ptn	5
GO:0008207	C21-steroid hormone metabolic process	2/95	39/21210	0.0132083	0.04685	0.0306352	Bmp5/Bmp2	2
GO:0010092	specification of animal organ identity	2/95	39/21210	0.0132083	0.04685	0.0306352	Fgf8/Mesp1	2
GO:0016339	calcium-dependent cell-cell adhesion via plasma membrane cell adhesion molecules	2/95	39/21210	0.0132083	0.04685	0.0306352	Cdh2/Pcdh18	2
GO:0031076	embryonic camera-type eye development	2/95	39/21210	0.0132083	0.04685	0.0306352	Six3/Bmp7	2
GO:0070570	regulation of neuron projection regeneration	2/95	39/21210	0.0132083	0.04685	0.0306352	Rgma/Ptn	2
GO:1903039	positive regulation of leukocyte cell-cell adhesion	4/95	205/21210	0.0136244	0.0480111	0.0313944	Shh/Zbtb16/Igf2/Efnb1	4
GO:0022404	molting cycle process	3/95	111/21210	0.0136282	0.0480111	0.0313944	Shh/Igfbp5/Tgfb2	3
GO:0022405	hair cycle process	3/95	111/21210	0.0136282	0.0480111	0.0313944	Shh/Igfbp5/Tgfb2	3
GO:0098773	skin epidermis development	3/95	111/21210	0.0136282	0.0480111	0.0313944	Shh/Igfbp5/Tgfb2	3
GO:0031032	actomyosin structure organization	4/95	206/21210	0.0138476	0.048592	0.0317743	Actc1/Krt19/Tnnt2/Nebl	4
GO:0045747	positive regulation of Notch signaling pathway	2/95	40/21210	0.0138633	0.048592	0.0317743	Mesp1/Tgfb2	2
GO:0090049	regulation of cell migration involved in sprouting angiogenesis	2/95	40/21210	0.0138633	0.048592	0.0317743	Kdr/Foxc2	2
GO:0055001	muscle cell development	4/95	207/21210	0.0140732	0.0492442	0.0322007	Actc1/Krt19/Tnnt2/Nebl	4
GO:0030516	regulation of axon extension	3/95	113/21210	0.0142937	0.0499316	0.0326503	Slit1/Sema6d/Nkx6-1	3

## Sheet: GO_PC2_top100_neg
ID	Description	GeneRatio	BgRatio	pvalue	p.adjust	qvalue	geneID	Count
GO:0003007	heart morphogenesis	21/88	280/21210	7.23725e-21	1.93235e-17	1.16558e-17	Hand1/Xirp1/Ttn/Myh7/Six1/Gata3/Tbx20/Tnni1/Wnt2/Gata5/Slit2/Nrp1/Cfc1/Mef2c/Bmp5/Smarcd3/Tbx3/Shh/Bmp4/Foxc2/Hand2	21
GO:0007389	pattern specification process	23/88	470/21210	1.19706e-18	1.15604e-15	6.97316e-16	Hand1/Meox1/Ttn/Fgf10/Six1/Tbx20/Wnt2/Cer1/Gata5/Nrp1/Cfc1/Mef2c/Bmp5/Cobl/Smarcd3/Tbx3/Ifitm1/Hoxb2/Shh/Grem1/Bmp4/Foxc2/Hand2	23
GO:0003206	cardiac chamber morphogenesis	16/88	148/21210	1.29892e-18	1.15604e-15	6.97316e-16	Hand1/Myh7/Gata3/Tbx20/Tnni1/Wnt2/Slit2/Nrp1/Cfc1/Mef2c/Bmp5/Smarcd3/Tbx3/Bmp4/Foxc2/Hand2	16
GO:0003205	cardiac chamber development	17/88	196/21210	4.46908e-18	2.98311e-15	1.79939e-15	Hand1/Myh7/Gata3/Tbx20/Tnni1/Wnt2/Slit2/Nrp1/Cfc1/Mef2c/Bmp5/Smarcd3/Tbx3/Prdm1/Bmp4/Foxc2/Hand2	17
GO:0003002	regionalization	20/88	376/21210	5.81768e-17	3.10664e-14	1.87391e-14	Meox1/Ttn/Fgf10/Six1/Tbx20/Wnt2/Cer1/Gata5/Nrp1/Cfc1/Mef2c/Cobl/Smarcd3/Tbx3/Ifitm1/Hoxb2/Shh/Grem1/Bmp4/Foxc2	20
GO:0060562	epithelial tube morphogenesis	20/88	381/21210	7.51169e-17	3.3427e-14	2.0163e-14	Hand1/Fgf10/Six1/Gata3/Tbx20/Wnt2/Slit2/Kdr/Nrp1/Cfc1/Mef2c/Bmp5/Cobl/Kif26b/Tbx3/Shh/Grem1/Bmp4/Foxc2/Hand2	20
GO:0048568	embryonic organ development	21/88	495/21210	8.25665e-16	3.14932e-13	1.89965e-13	Hand1/Fgf10/Igf2/Six1/Gata3/Tbx20/Socs3/Wnt2/Kdr/Cfc1/Mef2c/Bmp5/Cobl/Prrx1/Tbx3/Hoxb2/Shh/Prdm1/Bmp4/Foxc2/Hand2	21
GO:0060485	mesenchyme development	17/88	274/21210	1.27531e-15	4.25634e-13	2.5674e-13	Hand1/Meox1/Col1a1/Fgf10/Six1/Tbx20/Wnt2/Cer1/Gata5/Nrp1/Mef2c/Bmp5/Shh/Grem1/Bmp4/Foxc2/Hand2	17
GO:0003231	cardiac ventricle development	13/88	149/21210	4.55709e-14	1.35194e-11	8.15479e-12	Hand1/Myh7/Gata3/Tbx20/Tnni1/Slit2/Mef2c/Smarcd3/Tbx3/Prdm1/Bmp4/Foxc2/Hand2	13
GO:0001763	morphogenesis of a branching structure	15/88	242/21210	7.08709e-14	1.89225e-11	1.1414e-11	Fgf10/Six1/Tbx20/Socs3/Wnt2/Slit2/Kdr/Nrp1/Col13a1/Tbx3/Shh/Grem1/Prdm1/Bmp4/Foxc2	15
GO:0045165	cell fate commitment	15/88	288/21210	8.91788e-13	2.16461e-10	1.30568e-10	Hand1/Fgf10/Six1/Gata3/Tbx20/Wnt2/Kdr/Mef2c/Prrx1/Tbx3/Shh/Prdm1/Prdm14/Bmp4/Foxc2	15
GO:0048738	cardiac muscle tissue development	14/88	261/21210	3.68244e-12	8.19343e-10	4.94222e-10	Hand1/Xirp1/Ttn/Myh7/Tbx20/Tnni1/Wnt2/Gata5/Mef2c/Bmp5/Tbx3/Grem1/Bmp4/Foxc2	14
GO:0014706	striated muscle tissue development	17/88	451/21210	4.22452e-12	8.67651e-10	5.23361e-10	Hand1/Xirp1/Ttn/Myh7/Six1/Tbx20/Tnni1/Wnt2/Gata5/Mef2c/Bmp5/Tbx3/Shh/Grem1/Bmp4/Foxc2/Fos	17
GO:0061138	morphogenesis of a branching epithelium	13/88	223/21210	8.09362e-12	1.46475e-09	8.83527e-10	Fgf10/Six1/Tbx20/Socs3/Wnt2/Slit2/Kdr/Nrp1/Tbx3/Shh/Grem1/Bmp4/Foxc2	13
GO:0009799	specification of symmetry	11/88	133/21210	8.22893e-12	1.46475e-09	8.83527e-10	Hand1/Fgf10/Tbx20/Cer1/Cfc1/Mef2c/Tbx3/Shh/Grem1/Bmp4/Hand2	11
GO:0060537	muscle tissue development	17/88	474/21210	9.27634e-12	1.54799e-09	9.33737e-10	Hand1/Xirp1/Ttn/Myh7/Six1/Tbx20/Tnni1/Wnt2/Gata5/Mef2c/Bmp5/Tbx3/Shh/Grem1/Bmp4/Foxc2/Fos	17
GO:0001667	ameboidal-type cell migration	16/88	410/21210	1.15543e-11	1.81471e-09	1.09462e-09	Fgf10/Igf2/Gata3/Cer1/Slit2/Kdr/Nrp1/Acta2/Mef2c/Ddr2/Shh/Grem1/Bmp4/Foxc2/Hand2/Klf4	16
GO:0048754	branching morphogenesis of an epithelial tube	12/88	186/21210	1.66405e-11	2.46834e-09	1.48889e-09	Fgf10/Six1/Tbx20/Wnt2/Slit2/Kdr/Nrp1/Tbx3/Shh/Grem1/Bmp4/Foxc2	12
GO:0048645	animal organ formation	9/88	73/21210	1.87189e-11	2.6305e-09	1.5867e-09	Fgf10/Six1/Wnt2/Gata5/Mef2c/Smarcd3/Shh/Bmp4/Hand2	9
GO:0003208	cardiac ventricle morphogenesis	9/88	79/21210	3.88914e-11	5.192e-09	3.13178e-09	Hand1/Myh7/Gata3/Tbx20/Tnni1/Mef2c/Smarcd3/Foxc2/Hand2	9
GO:0048562	embryonic organ morphogenesis	14/88	318/21210	5.17292e-11	6.577e-09	3.9672e-09	Hand1/Fgf10/Six1/Gata3/Tbx20/Cfc1/Mef2c/Prrx1/Tbx3/Hoxb2/Shh/Bmp4/Foxc2/Hand2	14
GO:0002040	sprouting angiogenesis	10/88	118/21210	6.04425e-11	7.33553e-09	4.42474e-09	Aplnr/Klf2/Slit2/Kdr/Nrp1/Shh/Grem1/Bmp4/Foxc2/Klf4	10
GO:0048762	mesenchymal cell differentiation	12/88	218/21210	1.06106e-10	1.23176e-08	7.42988e-09	Col1a1/Fgf10/Tbx20/Wnt2/Gata5/Nrp1/Mef2c/Shh/Grem1/Bmp4/Foxc2/Hand2	12
GO:0001656	metanephros development	9/88	89/21210	1.16142e-10	1.29208e-08	7.79373e-09	Fgf10/Six1/Gata3/Slit2/Kif26b/Shh/Grem1/Bmp4/Foxc2	9
GO:0001822	kidney development	13/88	280/21210	1.39079e-10	1.48536e-08	8.95961e-09	Fgf10/Six1/Gata3/Cer1/Slit2/Nrp1/Mef2c/Kif26b/Tet2/Shh/Grem1/Bmp4/Foxc2	13
GO:0003279	cardiac septum development	10/88	129/21210	1.46988e-10	1.50945e-08	9.10491e-09	Hand1/Gata3/Tbx20/Slit2/Nrp1/Cfc1/Bmp5/Tbx3/Prdm1/Bmp4	10
GO:0009855	determination of bilateral symmetry	10/88	132/21210	1.84659e-10	1.82607e-08	1.10148e-08	Hand1/Fgf10/Tbx20/Cer1/Cfc1/Mef2c/Tbx3/Shh/Grem1/Hand2	10
GO:0009952	anterior/posterior pattern specification	12/88	232/21210	2.17812e-10	2.07699e-08	1.25283e-08	Meox1/Ttn/Wnt2/Cer1/Cfc1/Cobl/Tbx3/Ifitm1/Hoxb2/Shh/Bmp4/Foxc2	12
GO:0010092	specification of animal organ identity	7/88	39/21210	2.29189e-10	2.11012e-08	1.27281e-08	Fgf10/Six1/Wnt2/Gata5/Mef2c/Smarcd3/Bmp4	7
GO:0072001	renal system development	13/88	301/21210	3.38869e-10	2.9194e-08	1.76096e-08	Fgf10/Six1/Gata3/Cer1/Slit2/Nrp1/Mef2c/Kif26b/Tet2/Shh/Grem1/Bmp4/Foxc2	13
GO:0061371	determination of heart left/right asymmetry	8/88	67/21210	3.38957e-10	2.9194e-08	1.76096e-08	Hand1/Tbx20/Cer1/Cfc1/Mef2c/Tbx3/Shh/Hand2	8
GO:0072073	kidney epithelium development	10/88	142/21210	3.80079e-10	3.17128e-08	1.9129e-08	Six1/Gata3/Cer1/Slit2/Mef2c/Kif26b/Shh/Grem1/Bmp4/Foxc2	10
GO:0001657	ureteric bud development	9/88	104/21210	4.77332e-10	3.64136e-08	2.19645e-08	Six1/Gata3/Cer1/Slit2/Kif26b/Shh/Grem1/Bmp4/Foxc2	9
GO:0072163	mesonephric epithelium development	9/88	104/21210	4.77332e-10	3.64136e-08	2.19645e-08	Six1/Gata3/Cer1/Slit2/Kif26b/Shh/Grem1/Bmp4/Foxc2	9
GO:0072164	mesonephric tubule development	9/88	104/21210	4.77332e-10	3.64136e-08	2.19645e-08	Six1/Gata3/Cer1/Slit2/Kif26b/Shh/Grem1/Bmp4/Foxc2	9
GO:0003156	regulation of animal organ formation	7/88	44/21210	5.61534e-10	4.16471e-08	2.51213e-08	Fgf10/Six1/Wnt2/Gata5/Shh/Bmp4/Hand2	7
GO:0001823	mesonephros development	9/88	107/21210	6.16667e-10	4.45e-08	2.68421e-08	Six1/Gata3/Cer1/Slit2/Kif26b/Shh/Grem1/Bmp4/Foxc2	9
GO:0001503	ossification	14/88	387/21210	6.78738e-10	4.76903e-08	2.87665e-08	Col1a1/Igf2/Cer1/Mef2c/Bmp5/Col13a1/Ifitm1/Ddr2/Id1/Shh/Grem1/Bmp4/Foxc2/Hand2	14
GO:0043542	endothelial cell migration	11/88	202/21210	7.51216e-10	5.14294e-08	3.10219e-08	Igf2/Gata3/Slit2/Kdr/Nrp1/Mef2c/Shh/Grem1/Bmp4/Foxc2/Klf4	11
GO:0048732	gland development	15/88	467/21210	8.07748e-10	5.39172e-08	3.25225e-08	Aire/Fgf10/Igf2/Nr0b1/Six1/Gata3/Slit2/Nrp1/Cfc1/Cobl/Tbx3/Tet2/Shh/Bmp4/Hand2	15
GO:0003207	cardiac chamber formation	5/88	12/21210	8.48193e-10	5.5236e-08	3.3318e-08	Hand1/Tbx20/Mef2c/Smarcd3/Hand2	5
GO:0010594	regulation of endothelial cell migration	10/88	159/21210	1.15224e-09	7.32497e-08	4.41837e-08	Igf2/Gata3/Slit2/Kdr/Nrp1/Mef2c/Shh/Bmp4/Foxc2/Klf4	10
GO:0001655	urogenital system development	13/88	345/21210	1.78509e-09	1.10841e-07	6.68588e-08	Fgf10/Six1/Gata3/Cer1/Slit2/Nrp1/Mef2c/Kif26b/Tet2/Shh/Grem1/Bmp4/Foxc2	13
GO:0060914	heart formation	6/88	29/21210	1.88754e-09	1.1454e-07	6.90895e-08	Six1/Gata5/Mef2c/Smarcd3/Bmp4/Hand2	6
GO:0035050	embryonic heart tube development	8/88	83/21210	1.94253e-09	1.15257e-07	6.95221e-08	Hand1/Tbx20/Cfc1/Mef2c/Tbx3/Shh/Foxc2/Hand2	8
GO:0003151	outflow tract morphogenesis	8/88	84/21210	2.13981e-09	1.21719e-07	7.34199e-08	Six1/Tbx20/Nrp1/Mef2c/Tbx3/Bmp4/Foxc2/Hand2	8
GO:0007368	determination of left/right symmetry	9/88	123/21210	2.14479e-09	1.21719e-07	7.34199e-08	Hand1/Fgf10/Tbx20/Cer1/Cfc1/Mef2c/Tbx3/Shh/Hand2	9
GO:0010631	epithelial cell migration	12/88	284/21210	2.1882e-09	1.21719e-07	7.34199e-08	Fgf10/Igf2/Gata3/Slit2/Kdr/Nrp1/Mef2c/Shh/Grem1/Bmp4/Foxc2/Klf4	12
GO:0090132	epithelium migration	12/88	286/21210	2.36858e-09	1.29063e-07	7.78502e-08	Fgf10/Igf2/Gata3/Slit2/Kdr/Nrp1/Mef2c/Shh/Grem1/Bmp4/Foxc2/Klf4	12
GO:0090130	tissue migration	12/88	288/21210	2.56226e-09	1.3283e-07	8.01222e-08	Fgf10/Igf2/Gata3/Slit2/Kdr/Nrp1/Mef2c/Shh/Grem1/Bmp4/Foxc2/Klf4	12
GO:0010632	regulation of epithelial cell migration	11/88	227/21210	2.57217e-09	1.3283e-07	8.01222e-08	Fgf10/Igf2/Gata3/Slit2/Kdr/Nrp1/Mef2c/Shh/Bmp4/Foxc2/Klf4	11
GO:0060411	cardiac septum morphogenesis	8/88	86/21210	2.58695e-09	1.3283e-07	8.01222e-08	Hand1/Tbx20/Slit2/Nrp1/Cfc1/Bmp5/Tbx3/Bmp4	8
GO:0050673	epithelial cell proliferation	14/88	431/21210	2.71657e-09	1.36854e-07	8.25493e-08	Fgf10/Igf2/Six1/Gata3/Aplnr/Wnt2/Kdr/Arg1/Mef2c/Bmp5/Serpinb1a/Id1/Shh/Bmp4	14
GO:0050678	regulation of epithelial cell proliferation	13/88	363/21210	3.29481e-09	1.6291e-07	9.82664e-08	Fgf10/Igf2/Six1/Gata3/Aplnr/Wnt2/Kdr/Arg1/Mef2c/Bmp5/Id1/Shh/Bmp4	13
GO:0010463	mesenchymal cell proliferation	7/88	57/21210	3.70927e-09	1.80068e-07	1.08616e-07	Six1/Wnt2/Kdr/Prrx1/Shh/Bmp4/Hand2	7
GO:0003170	heart valve development	7/88	58/21210	4.20429e-09	2.00455e-07	1.20913e-07	Gata3/Tbx20/Gata5/Slit2/Mef2c/Prdm1/Bmp4	7
GO:0016331	morphogenesis of embryonic epithelium	10/88	184/21210	4.74942e-09	2.22473e-07	1.34194e-07	Hand1/Fgf10/Six1/Gata3/Wnt2/Bmp5/Cobl/Shh/Grem1/Bmp4	10
GO:0001947	heart looping	7/88	60/21210	5.36427e-09	2.46941e-07	1.48953e-07	Hand1/Tbx20/Cfc1/Mef2c/Tbx3/Shh/Hand2	7
GO:0110110	positive regulation of animal organ morphogenesis	8/88	101/21210	9.36894e-09	4.23984e-07	2.55744e-07	Fgf10/Six1/Gata3/Wnt2/Gata5/Grem1/Bmp4/Hand2	8
GO:0050679	positive regulation of epithelial cell proliferation	10/88	200/21210	1.05733e-08	4.70513e-07	2.8381e-07	Fgf10/Igf2/Aplnr/Wnt2/Kdr/Arg1/Bmp5/Id1/Shh/Bmp4	10
GO:0003143	embryonic heart tube morphogenesis	7/88	67/21210	1.17995e-08	5.15844e-07	3.11153e-07	Hand1/Tbx20/Cfc1/Mef2c/Tbx3/Shh/Hand2	7
GO:0003180	aortic valve morphogenesis	5/88	19/21210	1.21716e-08	5.15844e-07	3.11153e-07	Gata3/Tbx20/Gata5/Slit2/Bmp4	5
GO:0003215	cardiac right ventricle morphogenesis	5/88	19/21210	1.21716e-08	5.15844e-07	3.11153e-07	Hand1/Gata3/Tbx20/Smarcd3/Hand2	5
GO:0035282	segmentation	8/88	106/21210	1.37481e-08	5.73552e-07	3.45963e-07	Meox1/Ttn/Nrp1/Cobl/Tbx3/Ifitm1/Bmp4/Foxc2	8
GO:0060840	artery development	8/88	107/21210	1.48092e-08	6.08315e-07	3.66932e-07	Six1/Nrp1/Prrx1/Shh/Prdm1/Bmp4/Foxc2/Hand2	8
GO:0072009	nephron epithelium development	8/88	108/21210	1.59403e-08	6.41702e-07	3.8707e-07	Six1/Gata3/Mef2c/Kif26b/Shh/Grem1/Bmp4/Foxc2	8
GO:1903670	regulation of sprouting angiogenesis	7/88	70/21210	1.61026e-08	6.41702e-07	3.8707e-07	Aplnr/Klf2/Kdr/Nrp1/Shh/Foxc2/Klf4	7
GO:1903672	positive regulation of sprouting angiogenesis	6/88	41/21210	1.71696e-08	6.74158e-07	4.06648e-07	Aplnr/Kdr/Nrp1/Shh/Foxc2/Klf4	6
GO:1901342	regulation of vasculature development	12/88	343/21210	1.80335e-08	6.97819e-07	4.2092e-07	Igf2/Aplnr/Klf2/Kdr/Nrp1/Id1/Shh/Grem1/Cd36/Bmp4/Foxc2/Klf4	12
GO:2000027	regulation of animal organ morphogenesis	10/88	212/21210	1.84277e-08	7.02884e-07	4.23975e-07	Fgf10/Six1/Gata3/Wnt2/Gata5/Shh/Grem1/Bmp4/Foxc2/Hand2	10
GO:0007517	muscle organ development	13/88	425/21210	2.15047e-08	8.08696e-07	4.878e-07	Hand1/Ttn/Myh7/Six1/Tbx20/Tnni1/Wnt2/Mef2c/Shh/Grem1/Bmp4/Foxc2/Fos	13
GO:0072175	epithelial tube formation	9/88	161/21210	2.28801e-08	8.40991e-07	5.0728e-07	Hand1/Fgf10/Six1/Gata3/Bmp5/Cobl/Shh/Grem1/Bmp4	9
GO:0035265	organ growth	10/88	217/21210	2.29934e-08	8.40991e-07	5.0728e-07	Ttn/Fgf10/Tbx20/Wnt2/Cer1/Kdr/Mef2c/Ddr2/Shh/Foxc2	10
GO:0048844	artery morphogenesis	7/88	76/21210	2.87826e-08	1.02466e-06	6.18068e-07	Six1/Nrp1/Prrx1/Prdm1/Bmp4/Foxc2/Hand2	7
GO:0055008	cardiac muscle tissue morphogenesis	7/88	76/21210	2.87826e-08	1.02466e-06	6.18068e-07	Hand1/Ttn/Myh7/Tbx20/Tnni1/Wnt2/Foxc2	7
GO:0043534	blood vessel endothelial cell migration	8/88	117/21210	2.99592e-08	1.05251e-06	6.34869e-07	Igf2/Slit2/Kdr/Nrp1/Mef2c/Grem1/Foxc2/Klf4	8
GO:0010464	regulation of mesenchymal cell proliferation	6/88	45/21210	3.06922e-08	1.06426e-06	6.41956e-07	Six1/Wnt2/Kdr/Prrx1/Shh/Bmp4	6
GO:0003176	aortic valve development	5/88	23/21210	3.47651e-08	1.19004e-06	7.17822e-07	Gata3/Tbx20/Gata5/Slit2/Bmp4	5
GO:0060976	coronary vasculature development	7/88	79/21210	3.77828e-08	1.27696e-06	7.70256e-07	Aplnr/Nrp1/Cfc1/Shh/Prdm1/Bmp4/Hand2	7
GO:0003179	heart valve morphogenesis	6/88	47/21210	4.01938e-08	1.34147e-06	8.09165e-07	Gata3/Tbx20/Gata5/Slit2/Mef2c/Bmp4	6
GO:0061005	cell differentiation involved in kidney development	6/88	48/21210	4.57837e-08	1.50917e-06	9.1032e-07	Gata3/Mef2c/Shh/Grem1/Bmp4/Foxc2	6
GO:0048608	reproductive structure development	13/88	455/21210	4.78232e-08	1.55717e-06	9.39275e-07	Hand1/Fgf10/Igf2/Nr0b1/Gata3/Socs3/Wnt2/Kdr/Bmp5/Tbx3/Shh/Prdm1/Bmp4	13
GO:0035148	tube formation	9/88	176/21210	4.94649e-08	1.59122e-06	9.59813e-07	Hand1/Fgf10/Six1/Gata3/Bmp5/Cobl/Shh/Grem1/Bmp4	9
GO:0061458	reproductive system development	13/88	459/21210	5.29584e-08	1.68332e-06	1.01537e-06	Hand1/Fgf10/Igf2/Nr0b1/Gata3/Socs3/Wnt2/Kdr/Bmp5/Tbx3/Shh/Prdm1/Bmp4	13
GO:0003211	cardiac ventricle formation	4/88	10/21210	5.69941e-08	1.79029e-06	1.07989e-06	Hand1/Mef2c/Smarcd3/Hand2	4
GO:0045765	regulation of angiogenesis	11/88	309/21210	6.20752e-08	1.89169e-06	1.14105e-06	Igf2/Aplnr/Klf2/Kdr/Nrp1/Id1/Shh/Grem1/Cd36/Foxc2/Klf4	11
GO:0071772	response to BMP	9/88	181/21210	6.29538e-08	1.89169e-06	1.14105e-06	Gata3/Cer1/Gata5/Kdr/Cfc1/Bmp5/Id1/Grem1/Bmp4	9
GO:0071773	cellular response to BMP stimulus	9/88	181/21210	6.29538e-08	1.89169e-06	1.14105e-06	Gata3/Cer1/Gata5/Kdr/Cfc1/Bmp5/Id1/Grem1/Bmp4	9
GO:0061333	renal tubule morphogenesis	7/88	85/21210	6.30563e-08	1.89169e-06	1.14105e-06	Six1/Gata3/Mef2c/Kif26b/Shh/Grem1/Bmp4	7
GO:0060415	muscle tissue morphogenesis	7/88	89/21210	8.68545e-08	2.57668e-06	1.55424e-06	Hand1/Ttn/Myh7/Tbx20/Tnni1/Wnt2/Foxc2	7
GO:0055123	digestive system development	8/88	135/21210	9.15989e-08	2.68757e-06	1.62113e-06	Fgf10/Igf2/Gata5/Cfc1/Cobl/Shh/Prdm1/Bmp4	8
GO:0001759	organ induction	5/88	28/21210	9.98964e-08	2.89917e-06	1.74876e-06	Fgf10/Six1/Wnt2/Gata5/Bmp4	5
GO:0048706	embryonic skeletal system development	8/88	139/21210	1.14867e-07	3.29779e-06	1.9892e-06	Col1a1/Six1/Mef2c/Prrx1/Hoxb2/Shh/Bmp4/Foxc2	8
GO:0048538	thymus development	6/88	56/21210	1.17965e-07	3.35072e-06	2.02113e-06	Aire/Fgf10/Six1/Gata3/Shh/Hand2	6
GO:0048705	skeletal system morphogenesis	10/88	259/21210	1.21259e-07	3.40802e-06	2.05569e-06	Col1a1/Six1/Cer1/Mef2c/Prrx1/Col13a1/Hoxb2/Grem1/Bmp4/Foxc2	10
GO:0002042	cell migration involved in sprouting angiogenesis	6/88	57/21210	1.31407e-07	3.65476e-06	2.20453e-06	Slit2/Kdr/Nrp1/Grem1/Foxc2/Klf4	6
GO:0060571	morphogenesis of an epithelial fold	5/88	30/21210	1.43908e-07	3.96117e-06	2.38935e-06	Fgf10/Wnt2/Bmp5/Shh/Bmp4	5
GO:0061053	somite development	7/88	96/21210	1.46769e-07	3.99872e-06	2.412e-06	Meox1/Ttn/Six1/Cobl/Ifitm1/Shh/Foxc2	7
GO:0010634	positive regulation of epithelial cell migration	8/88	144/21210	1.50949e-07	4.07106e-06	2.45564e-06	Fgf10/Igf2/Gata3/Kdr/Nrp1/Shh/Bmp4/Foxc2	8
GO:0048644	muscle organ morphogenesis	7/88	97/21210	1.57657e-07	4.16775e-06	2.51396e-06	Hand1/Ttn/Myh7/Tbx20/Tnni1/Wnt2/Foxc2	7
GO:0072080	nephron tubule development	7/88	97/21210	1.57657e-07	4.16775e-06	2.51396e-06	Six1/Gata3/Mef2c/Kif26b/Shh/Grem1/Bmp4	7
GO:0072006	nephron development	8/88	146/21210	1.67894e-07	4.34432e-06	2.62047e-06	Six1/Gata3/Mef2c/Kif26b/Shh/Grem1/Bmp4/Foxc2	8
GO:0010595	positive regulation of endothelial cell migration	7/88	98/21210	1.69217e-07	4.34432e-06	2.62047e-06	Igf2/Gata3/Kdr/Nrp1/Shh/Bmp4/Foxc2	7
GO:0060993	kidney morphogenesis	7/88	98/21210	1.69217e-07	4.34432e-06	2.62047e-06	Fgf10/Six1/Gata3/Kif26b/Shh/Grem1/Bmp4	7
GO:1905314	semi-lunar valve development	5/88	31/21210	1.71023e-07	4.34887e-06	2.62321e-06	Gata3/Tbx20/Gata5/Slit2/Bmp4	5
GO:0001649	osteoblast differentiation	9/88	204/21210	1.74995e-07	4.40789e-06	2.65881e-06	Col1a1/Igf2/Mef2c/Ddr2/Id1/Shh/Grem1/Bmp4/Hand2	9
GO:0051216	cartilage development	9/88	210/21210	2.23776e-07	5.58395e-06	3.3682e-06	Hand1/Col1a1/Cer1/Mef2c/Bmp5/Prrx1/Grem1/Bmp4/Hand2	9
GO:0061326	renal tubule development	7/88	103/21210	2.38332e-07	5.89211e-06	3.55408e-06	Six1/Gata3/Mef2c/Kif26b/Shh/Grem1/Bmp4	7
GO:0010810	regulation of cell-substrate adhesion	9/88	214/21210	2.62513e-07	6.43037e-06	3.87876e-06	Postn/Col1a1/Ccdc80/Kdr/Nrp1/Fbln2/Ddr2/Grem1/Cd36	9
GO:0001838	embryonic epithelial tube formation	8/88	155/21210	2.65914e-07	6.45445e-06	3.89328e-06	Hand1/Six1/Gata3/Bmp5/Cobl/Shh/Grem1/Bmp4	8
GO:0061448	connective tissue development	10/88	284/21210	2.84578e-07	6.84526e-06	4.12902e-06	Hand1/Col1a1/Cer1/Mef2c/Bmp5/Prrx1/Grem1/Bmp4/Foxc2/Hand2	10
GO:0060425	lung morphogenesis	6/88	66/21210	3.19347e-07	7.61301e-06	4.59212e-06	Fgf10/Wnt2/Cfc1/Id1/Shh/Bmp4	6
GO:0060688	regulation of morphogenesis of a branching structure	6/88	67/21210	3.49598e-07	8.26041e-06	4.98263e-06	Fgf10/Six1/Wnt2/Shh/Grem1/Bmp4	6
GO:0003128	heart field specification	4/88	15/21210	3.64633e-07	8.5401e-06	5.15133e-06	Gata5/Mef2c/Smarcd3/Bmp4	4
GO:0002053	positive regulation of mesenchymal cell proliferation	5/88	37/21210	4.30246e-07	9.90308e-06	5.97347e-06	Six1/Wnt2/Kdr/Prrx1/Shh	5
GO:0035850	epithelial cell differentiation involved in kidney development	5/88	37/21210	4.30246e-07	9.90308e-06	5.97347e-06	Gata3/Mef2c/Grem1/Bmp4/Foxc2	5
GO:0007512	adult heart development	4/88	16/21210	4.84639e-07	1.10597e-05	6.67114e-06	Ttn/Myh7/Aplnr/Hand2	4
GO:0060675	ureteric bud morphogenesis	6/88	71/21210	4.95109e-07	1.12029e-05	6.7575e-06	Six1/Gata3/Kif26b/Shh/Grem1/Bmp4	6
GO:1905330	regulation of morphogenesis of an epithelium	7/88	115/21210	5.06298e-07	1.13598e-05	6.85216e-06	Fgf10/Six1/Gata3/Wnt2/Shh/Grem1/Bmp4	7
GO:0072171	mesonephric tubule morphogenesis	6/88	72/21210	5.38332e-07	1.19779e-05	7.22498e-06	Six1/Gata3/Kif26b/Shh/Grem1/Bmp4	6
GO:0051145	smooth muscle cell differentiation	6/88	73/21210	5.846e-07	1.28999e-05	7.78111e-06	Fgf10/Six1/Mef2c/Smarcd3/Shh/Bmp4	6
GO:0033002	muscle cell proliferation	9/88	237/21210	6.19205e-07	1.35515e-05	8.17415e-06	Six1/Tbx20/Wnt2/Mef2c/Rgs5/Shh/Bmp4/Foxc2/Klf4	9
GO:0001654	eye development	11/88	390/21210	6.35975e-07	1.38053e-05	8.32727e-06	Fgf10/Gata3/Sdk2/Kdr/Nrp1/Smarcd3/Shh/Prdm1/Bmp4/Foxc2/Klf4	11
GO:1905332	positive regulation of morphogenesis of an epithelium	5/88	40/21210	6.43154e-07	1.38486e-05	8.35336e-06	Six1/Gata3/Wnt2/Grem1/Bmp4	5
GO:0150063	visual system development	11/88	393/21210	6.85724e-07	1.46471e-05	8.83501e-06	Fgf10/Gata3/Sdk2/Kdr/Nrp1/Smarcd3/Shh/Prdm1/Bmp4/Foxc2/Klf4	11
GO:0003012	muscle system process	11/88	395/21210	7.20769e-07	1.52734e-05	9.21284e-06	Ttn/Myh7/Tbx20/Tnni1/Gata5/Acta2/Mef2c/Myl4/Pgam2/Hand2/Klf4	11
GO:0042692	muscle cell differentiation	11/88	396/21210	7.38877e-07	1.54125e-05	9.29673e-06	Xirp1/Ttn/Fgf10/Igf2/Six1/Mef2c/Smarcd3/Tbx3/Shh/Grem1/Bmp4	11
GO:0048880	sensory system development	11/88	396/21210	7.38877e-07	1.54125e-05	9.29673e-06	Fgf10/Gata3/Sdk2/Kdr/Nrp1/Smarcd3/Shh/Prdm1/Bmp4/Foxc2/Klf4	11
GO:0043062	extracellular structure organization	10/88	316/21210	7.5557e-07	1.55299e-05	9.36753e-06	Postn/Col1a1/Ccdc80/Fbln2/Col13a1/Col23a1/Ddr2/Grem1/Cd36/Foxc2	10
GO:0048565	digestive tract development	7/88	122/21210	7.56138e-07	1.55299e-05	9.36753e-06	Fgf10/Gata5/Cfc1/Cobl/Shh/Prdm1/Bmp4	7
GO:0014855	striated muscle cell proliferation	6/88	77/21210	8.035e-07	1.63767e-05	9.8783e-06	Six1/Tbx20/Wnt2/Mef2c/Shh/Foxc2	6
GO:0001709	cell fate determination	5/88	42/21210	8.26061e-07	1.65833e-05	1.00029e-05	Hand1/Gata3/Mef2c/Prrx1/Bmp4	5
GO:2000826	regulation of heart morphogenesis	5/88	42/21210	8.26061e-07	1.65833e-05	1.00029e-05	Six1/Gata5/Bmp4/Foxc2/Hand2	5
GO:0031128	developmental induction	5/88	43/21210	9.3171e-07	1.85077e-05	1.11637e-05	Fgf10/Six1/Wnt2/Gata5/Bmp4	5
GO:0072078	nephron tubule morphogenesis	6/88	79/21210	9.35781e-07	1.85077e-05	1.11637e-05	Six1/Gata3/Kif26b/Shh/Grem1/Bmp4	6
GO:0045766	positive regulation of angiogenesis	8/88	185/21210	1.02051e-06	1.97803e-05	1.19313e-05	Igf2/Aplnr/Kdr/Nrp1/Shh/Grem1/Foxc2/Klf4	8
GO:0060572	morphogenesis of an epithelial bud	4/88	19/21210	1.02235e-06	1.97803e-05	1.19313e-05	Fgf10/Wnt2/Shh/Bmp4	4
GO:0072189	ureter development	4/88	19/21210	1.02235e-06	1.97803e-05	1.19313e-05	Six1/Gata3/Shh/Bmp4	4
GO:0072088	nephron epithelium morphogenesis	6/88	81/21210	1.08537e-06	2.08485e-05	1.25757e-05	Six1/Gata3/Kif26b/Shh/Grem1/Bmp4	6
GO:0060541	respiratory system development	9/88	255/21210	1.13875e-06	2.17176e-05	1.30999e-05	Fgf10/Six1/Klf2/Wnt2/Kdr/Cfc1/Id1/Shh/Bmp4	9
GO:0072028	nephron morphogenesis	6/88	82/21210	1.16719e-06	2.20908e-05	1.33251e-05	Six1/Gata3/Kif26b/Shh/Grem1/Bmp4	6
GO:0090184	positive regulation of kidney development	5/88	45/21210	1.17487e-06	2.20908e-05	1.33251e-05	Six1/Gata3/Shh/Grem1/Bmp4	5
GO:0001936	regulation of endothelial cell proliferation	7/88	132/21210	1.28661e-06	2.40227e-05	1.44903e-05	Igf2/Aplnr/Wnt2/Kdr/Arg1/Mef2c/Bmp4	7
GO:0045844	positive regulation of striated muscle tissue development	6/88	84/21210	1.34597e-06	2.47844e-05	1.49498e-05	Tbx20/Wnt2/Mef2c/Shh/Grem1/Bmp4	6
GO:0048636	positive regulation of muscle organ development	6/88	84/21210	1.34597e-06	2.47844e-05	1.49498e-05	Tbx20/Wnt2/Mef2c/Shh/Grem1/Bmp4	6
GO:1901863	positive regulation of muscle tissue development	6/88	85/21210	1.44341e-06	2.63965e-05	1.59222e-05	Tbx20/Wnt2/Mef2c/Shh/Grem1/Bmp4	6
GO:0031589	cell-substrate adhesion	10/88	342/21210	1.5434e-06	2.78437e-05	1.67951e-05	Postn/Col1a1/Ccdc80/Kdr/Nrp1/Fbln2/Col13a1/Ddr2/Grem1/Cd36	10
GO:0043010	camera-type eye development	10/88	342/21210	1.5434e-06	2.78437e-05	1.67951e-05	Fgf10/Gata3/Sdk2/Kdr/Nrp1/Smarcd3/Shh/Bmp4/Foxc2/Klf4	10
GO:0048010	vascular endothelial growth factor receptor signaling pathway	5/88	48/21210	1.63056e-06	2.9024e-05	1.75071e-05	Fgf10/Kdr/Nrp1/Bmp4/Foxc2	5
GO:0048701	embryonic cranial skeleton morphogenesis	5/88	48/21210	1.63056e-06	2.9024e-05	1.75071e-05	Six1/Mef2c/Prrx1/Bmp4/Foxc2	5
GO:0035270	endocrine system development	7/88	137/21210	1.65128e-06	2.91982e-05	1.76121e-05	Fgf10/Nr0b1/Six1/Gata3/Bmp5/Shh/Bmp4	7
GO:0009791	post-embryonic development	7/88	138/21210	1.73371e-06	3.04541e-05	1.83697e-05	Gata3/Kdr/Cfc1/Tet2/Prdm1/Bmp4/Klf4	7
GO:0048483	autonomic nervous system development	5/88	49/21210	1.80995e-06	3.15853e-05	1.90521e-05	Six1/Gata3/Nrp1/Hoxb2/Hand2	5
GO:0060602	branch elongation of an epithelium	4/88	22/21210	1.91118e-06	3.31354e-05	1.99871e-05	Fgf10/Six1/Shh/Bmp4	4
GO:0030198	extracellular matrix organization	9/88	272/21210	1.93984e-06	3.34153e-05	2.01559e-05	Postn/Col1a1/Ccdc80/Fbln2/Col13a1/Col23a1/Ddr2/Grem1/Foxc2	9
GO:0060560	developmental growth involved in morphogenesis	9/88	273/21210	1.99923e-06	3.42176e-05	2.06398e-05	Postn/Fgf10/Six1/Slit2/Nrp1/Cobl/Kif26b/Shh/Bmp4	9
GO:1904018	positive regulation of vasculature development	8/88	204/21210	2.12353e-06	3.61135e-05	2.17834e-05	Igf2/Aplnr/Kdr/Nrp1/Shh/Grem1/Foxc2/Klf4	8
GO:0001938	positive regulation of endothelial cell proliferation	6/88	92/21210	2.29942e-06	3.80099e-05	2.29273e-05	Igf2/Aplnr/Wnt2/Kdr/Arg1/Bmp4	6
GO:0009798	axis specification	6/88	92/21210	2.29942e-06	3.80099e-05	2.29273e-05	Fgf10/Cer1/Cobl/Tbx3/Shh/Bmp4	6
GO:0014033	neural crest cell differentiation	6/88	92/21210	2.29942e-06	3.80099e-05	2.29273e-05	Nrp1/Mef2c/Shh/Bmp4/Foxc2/Hand2	6
GO:0043535	regulation of blood vessel endothelial cell migration	6/88	92/21210	2.29942e-06	3.80099e-05	2.29273e-05	Igf2/Kdr/Nrp1/Mef2c/Foxc2/Klf4	6
GO:0030539	male genitalia development	4/88	23/21210	2.30622e-06	3.80099e-05	2.29273e-05	Fgf10/Bmp5/Tbx3/Shh	4
GO:0060428	lung epithelium development	5/88	52/21210	2.44284e-06	4.00146e-05	2.41365e-05	Fgf10/Klf2/Wnt2/Shh/Bmp4	5
GO:0001935	endothelial cell proliferation	7/88	146/21210	2.52591e-06	4.11231e-05	2.48052e-05	Igf2/Aplnr/Wnt2/Kdr/Arg1/Mef2c/Bmp4	7
GO:0007178	transmembrane receptor protein serine/threonine kinase signaling pathway	10/88	364/21210	2.69527e-06	4.36143e-05	2.63079e-05	Fgf10/Tbx20/Cer1/Kdr/Cfc1/Bmp5/Id1/Grem1/Bmp4/Fos	10
GO:0060070	canonical Wnt signaling pathway	9/88	284/21210	2.76348e-06	4.44487e-05	2.68111e-05	Col1a1/Fgf10/Porcn/Gata3/Wnt2/Cfc1/Shh/Grem1/Klf4	9
GO:0055025	positive regulation of cardiac muscle tissue development	5/88	54/21210	2.95323e-06	4.72162e-05	2.84805e-05	Tbx20/Wnt2/Mef2c/Grem1/Bmp4	5
GO:0022612	gland morphogenesis	7/88	151/21210	3.15982e-06	5.02185e-05	3.02915e-05	Fgf10/Slit2/Nrp1/Tbx3/Tet2/Shh/Bmp4	7
GO:0061213	positive regulation of mesonephros development	4/88	25/21210	3.27379e-06	5.17219e-05	3.11983e-05	Six1/Gata3/Grem1/Bmp4	4
GO:0043502	regulation of muscle adaptation	6/88	98/21210	3.32759e-06	5.22627e-05	3.15245e-05	Myh7/Tnni1/Gata5/Mef2c/Hand2/Klf4	6
GO:0046661	male sex differentiation	7/88	154/21210	3.60019e-06	5.62136e-05	3.39076e-05	Fgf10/Nr0b1/Gata3/Kdr/Bmp5/Tbx3/Shh	7
GO:0030324	lung development	8/88	224/21210	4.249e-06	6.59583e-05	3.97856e-05	Fgf10/Klf2/Wnt2/Kdr/Cfc1/Id1/Shh/Bmp4	8
GO:0003338	metanephros morphogenesis	4/88	27/21210	4.51321e-06	6.96548e-05	4.20153e-05	Fgf10/Kif26b/Grem1/Bmp4	4
GO:0090596	sensory organ morphogenesis	9/88	302/21210	4.55719e-06	6.99293e-05	4.21809e-05	Fgf10/Six1/Gata3/Sdk2/Kdr/Prrx1/Shh/Prdm1/Bmp4	9
GO:0030323	respiratory tube development	8/88	227/21210	4.68672e-06	7.09357e-05	4.27879e-05	Fgf10/Klf2/Wnt2/Kdr/Cfc1/Id1/Shh/Bmp4	8
GO:0009953	dorsal/ventral pattern formation	6/88	104/21210	4.70248e-06	7.09357e-05	4.27879e-05	Tbx20/Cer1/Hoxb2/Shh/Grem1/Bmp4	6
GO:0048704	embryonic skeletal system morphogenesis	6/88	104/21210	4.70248e-06	7.09357e-05	4.27879e-05	Six1/Mef2c/Prrx1/Hoxb2/Bmp4/Foxc2	6
GO:0090183	regulation of kidney development	5/88	60/21210	5.00136e-06	7.50204e-05	4.52518e-05	Six1/Gata3/Shh/Grem1/Bmp4	5
GO:0060037	pharyngeal system development	4/88	28/21210	5.24876e-06	7.78567e-05	4.69626e-05	Six1/Gata3/Bmp5/Bmp4	4
GO:0061217	regulation of mesonephros development	4/88	28/21210	5.24876e-06	7.78567e-05	4.69626e-05	Six1/Gata3/Grem1/Bmp4	4
GO:0003229	ventricular cardiac muscle tissue development	5/88	62/21210	5.88732e-06	8.68462e-05	5.2385e-05	Hand1/Myh7/Tnni1/Tbx3/Foxc2	5
GO:0051090	regulation of DNA-binding transcription factor activity	10/88	402/21210	6.47845e-06	9.5041e-05	5.73281e-05	Hand1/Nr0b1/Wnt2/Ddr2/Id1/Shh/Grem1/Cd36/Hand2/Klf4	10
GO:0051146	striated muscle cell differentiation	9/88	317/21210	6.74131e-06	9.83568e-05	5.93282e-05	Xirp1/Ttn/Igf2/Six1/Mef2c/Tbx3/Shh/Grem1/Bmp4	9
GO:0009880	embryonic pattern specification	5/88	64/21210	6.89175e-06	9.91439e-05	5.98029e-05	Meox1/Fgf10/Nrp1/Cobl/Tbx3	5
GO:0030509	BMP signaling pathway	7/88	170/21210	6.90776e-06	9.91439e-05	5.98029e-05	Cer1/Kdr/Cfc1/Bmp5/Id1/Grem1/Bmp4	7
GO:0048638	regulation of developmental growth	10/88	405/21210	6.91419e-06	9.91439e-05	5.98029e-05	Igf2/Six1/Tbx20/Wnt2/Slit2/Nrp1/Mef2c/H19/Bmp4/Foxc2	10
GO:0001958	endochondral ossification	4/88	30/21210	6.98092e-06	9.91439e-05	5.98029e-05	Col1a1/Mef2c/Col13a1/Bmp4	4
GO:0036075	replacement ossification	4/88	30/21210	6.98092e-06	9.91439e-05	5.98029e-05	Col1a1/Mef2c/Col13a1/Bmp4	4
GO:0051098	regulation of binding	10/88	407/21210	7.2186e-06	0.000101977	6.15118e-05	Hand1/Xirp1/Gata3/Mef2c/Smarcd3/Id1/Cd36/Bmp4/Hand2/Klf4	10
GO:0007369	gastrulation	7/88	172/21210	7.45817e-06	0.000104807	6.32189e-05	Hand1/Aplnr/Cer1/Cfc1/Bmp4/Foxc2/Klf4	7
GO:0001952	regulation of cell-matrix adhesion	6/88	113/21210	7.6002e-06	0.000106244	6.40855e-05	Postn/Kdr/Nrp1/Ddr2/Grem1/Cd36	6
GO:0001892	embryonic placenta development	6/88	114/21210	7.99593e-06	0.000110149	6.64409e-05	Hand1/Igf2/Socs3/Wnt2/Bmp5/Prdm1	6
GO:1904888	cranial skeletal system development	5/88	66/21210	8.0256e-06	0.000110149	6.64409e-05	Six1/Mef2c/Prrx1/Bmp4/Foxc2	5
GO:0035107	appendage morphogenesis	7/88	174/21210	8.04456e-06	0.000110149	6.64409e-05	Fgf10/Prrx1/Tbx3/Shh/Grem1/Bmp4/Hand2	7
GO:0035108	limb morphogenesis	7/88	174/21210	8.04456e-06	0.000110149	6.64409e-05	Fgf10/Prrx1/Tbx3/Shh/Grem1/Bmp4/Hand2	7
GO:0060513	prostatic bud formation	3/88	10/21210	8.10911e-06	0.000110466	6.66323e-05	Fgf10/Shh/Bmp4	3
GO:0070663	regulation of leukocyte proliferation	8/88	245/21210	8.19912e-06	0.000111125	6.70299e-05	Fgf10/Igf2/Arg1/Mef2c/Shh/Grem1/Prdm1/Bmp4	8
GO:0016202	regulation of striated muscle tissue development	7/88	176/21210	8.66874e-06	0.000116897	7.05113e-05	Six1/Tbx20/Wnt2/Mef2c/Shh/Grem1/Bmp4	7
GO:0045785	positive regulation of cell adhesion	10/88	417/21210	8.92113e-06	0.000119696	7.21996e-05	Igf2/Ccdc80/Gata3/Kdr/Nrp1/Fbln2/Kif26b/Shh/Cd36/Foxc2	10
GO:1901861	regulation of muscle tissue development	7/88	179/21210	9.68004e-06	0.000129229	7.79498e-05	Six1/Tbx20/Wnt2/Mef2c/Shh/Grem1/Bmp4	7
GO:0042476	odontogenesis	6/88	118/21210	9.74955e-06	0.000129509	7.81189e-05	Hand1/Col1a1/Fgf10/Shh/Bmp4/Hand2	6
GO:0048634	regulation of muscle organ development	7/88	180/21210	1.00381e-05	0.000132682	8.00331e-05	Six1/Tbx20/Wnt2/Mef2c/Shh/Grem1/Bmp4	7
GO:0007498	mesoderm development	6/88	119/21210	1.02333e-05	0.000133936	8.07893e-05	Hand1/Cer1/Tbx3/Shh/Bmp4/Foxc2	6
GO:0043500	muscle adaptation	6/88	119/21210	1.02333e-05	0.000133936	8.07893e-05	Myh7/Tnni1/Gata5/Mef2c/Hand2/Klf4	6
GO:0072172	mesonephric tubule formation	3/88	11/21210	1.11165e-05	0.000144786	8.73341e-05	Six1/Gata3/Grem1	3
GO:0035051	cardiocyte differentiation	7/88	183/21210	1.1179e-05	0.000144893	8.73985e-05	Xirp1/Ttn/Mef2c/Tbx3/Grem1/Bmp4/Hand2	7
GO:0003401	axis elongation	4/88	36/21210	1.47227e-05	0.000188988	0.000113996	Fgf10/Six1/Shh/Bmp4	4
GO:0060441	epithelial tube branching involved in lung morphogenesis	4/88	36/21210	1.47227e-05	0.000188988	0.000113996	Fgf10/Wnt2/Shh/Bmp4	4
GO:0060350	endochondral bone morphogenesis	5/88	75/21210	1.50519e-05	0.00019229	0.000115988	Col1a1/Cer1/Mef2c/Col13a1/Bmp4	5
GO:0001756	somitogenesis	5/88	77/21210	1.7119e-05	0.000217655	0.000131288	Meox1/Ttn/Cobl/Ifitm1/Foxc2	5
GO:0045995	regulation of embryonic development	6/88	131/21210	1.77129e-05	0.00022414	0.0001352	Six1/Gata3/Wnt2/Shh/Bmp4/Klf4	6
GO:0040019	positive regulation of embryonic development	4/88	38/21210	1.83329e-05	0.000230891	0.000139272	Six1/Gata3/Wnt2/Shh	4
GO:0090287	regulation of cellular response to growth factor stimulus	8/88	274/21210	1.843e-05	0.000231023	0.000139352	Fgf10/Gata3/Cer1/Slit2/Kdr/Grem1/Prdm14/Bmp4	8
GO:0021561	facial nerve development	3/88	13/21210	1.91532e-05	0.000234522	0.000141462	Six1/Nrp1/Hoxb2	3
GO:0021610	facial nerve morphogenesis	3/88	13/21210	1.91532e-05	0.000234522	0.000141462	Six1/Nrp1/Hoxb2	3
GO:0042693	muscle cell fate commitment	3/88	13/21210	1.91532e-05	0.000234522	0.000141462	Fgf10/Mef2c/Tbx3	3
GO:0060601	lateral sprouting from an epithelium	3/88	13/21210	1.91532e-05	0.000234522	0.000141462	Fgf10/Shh/Bmp4	3
GO:0048736	appendage development	7/88	199/21210	1.9236e-05	0.000234522	0.000141462	Fgf10/Prrx1/Tbx3/Shh/Grem1/Bmp4/Hand2	7
GO:0060173	limb development	7/88	199/21210	1.9236e-05	0.000234522	0.000141462	Fgf10/Prrx1/Tbx3/Shh/Grem1/Bmp4/Hand2	7
GO:0001101	response to acid chemical	9/88	364/21210	2.0273e-05	0.00024604	0.00014841	Col1a1/Six1/Klf2/Kdr/Ptgfr/Mef2c/Halr1/Cd36/Klf4	9
GO:0090049	regulation of cell migration involved in sprouting angiogenesis	4/88	40/21210	2.25547e-05	0.000270185	0.000162974	Kdr/Nrp1/Foxc2/Klf4	4
GO:0110111	negative regulation of animal organ morphogenesis	4/88	40/21210	2.25547e-05	0.000270185	0.000162974	Gata3/Grem1/Bmp4/Foxc2	4
GO:0007160	cell-matrix adhesion	7/88	204/21210	2.2566e-05	0.000270185	0.000162974	Postn/Kdr/Nrp1/Col13a1/Ddr2/Grem1/Cd36	7
GO:0030949	positive regulation of vascular endothelial growth factor receptor signaling pathway	3/88	14/21210	2.43036e-05	0.000288403	0.000173963	Fgf10/Kdr/Bmp4	3
GO:0071599	otic vesicle development	3/88	14/21210	2.43036e-05	0.000288403	0.000173963	Fgf10/Six1/Gata3	3
GO:0014032	neural crest cell development	5/88	85/21210	2.76904e-05	0.000327139	0.000197328	Nrp1/Shh/Bmp4/Foxc2/Hand2	5
GO:0007162	negative regulation of cell adhesion	8/88	291/21210	2.83482e-05	0.000331972	0.000200243	Postn/Col1a1/Arg1/Myo1f/Jam2/Shh/Bmp4/Klf4	8
GO:0007548	sex differentiation	8/88	291/21210	2.83482e-05	0.000331972	0.000200243	Fgf10/Nr0b1/Gata3/Kdr/Bmp5/Tbx3/Shh/Bmp4	8
GO:0055007	cardiac muscle cell differentiation	6/88	144/21210	3.0254e-05	0.000348577	0.000210259	Xirp1/Ttn/Mef2c/Tbx3/Grem1/Bmp4	6
GO:0072074	kidney mesenchyme development	3/88	15/21210	3.02883e-05	0.000348577	0.000210259	Six1/Shh/Bmp4	3
GO:0072283	metanephric renal vesicle morphogenesis	3/88	15/21210	3.02883e-05	0.000348577	0.000210259	Kif26b/Grem1/Bmp4	3
GO:1901213	regulation of transcription from RNA polymerase II promoter involved in heart development	3/88	15/21210	3.02883e-05	0.000348577	0.000210259	Gata5/Grem1/Bmp4	3
GO:0003281	ventricular septum development	5/88	87/21210	3.09901e-05	0.000353605	0.000213292	Gata3/Slit2/Tbx3/Prdm1/Bmp4	5
GO:0042475	odontogenesis of dentin-containing tooth	5/88	87/21210	3.09901e-05	0.000353605	0.000213292	Hand1/Fgf10/Shh/Bmp4/Hand2	5
GO:0030326	embryonic limb morphogenesis	6/88	145/21210	3.14558e-05	0.000355877	0.000214662	Prrx1/Tbx3/Shh/Grem1/Bmp4/Hand2	6
GO:0035113	embryonic appendage morphogenesis	6/88	145/21210	3.14558e-05	0.000355877	0.000214662	Prrx1/Tbx3/Shh/Grem1/Bmp4/Hand2	6
GO:0008015	blood circulation	10/88	484/21210	3.20717e-05	0.000361314	0.000217942	Postn/Ttn/Myh7/Tbx20/Slit2/Kdr/Acta2/Cd36/Myl4/Foxc2	10
GO:0001569	branching involved in blood vessel morphogenesis	4/88	44/21210	3.30817e-05	0.000371126	0.000223861	Tbx20/Nrp1/Shh/Foxc2	4
GO:0045667	regulation of osteoblast differentiation	6/88	147/21210	3.39744e-05	0.000379547	0.00022894	Mef2c/Ddr2/Id1/Grem1/Bmp4/Hand2	6
GO:0070374	positive regulation of ERK1 and ERK2 cascade	7/88	218/21210	3.45046e-05	0.000383185	0.000231135	Fgf10/Kdr/Nrp1/Acta2/Cd36/Bmp4/Hand2	7
GO:0051149	positive regulation of muscle cell differentiation	5/88	89/21210	3.45871e-05	0.000383185	0.000231135	Mef2c/Smarcd3/Shh/Grem1/Bmp4	5
GO:0014031	mesenchymal cell development	5/88	90/21210	3.65027e-05	0.00040108	0.000241929	Nrp1/Shh/Bmp4/Foxc2/Hand2	5
GO:0031016	pancreas development	5/88	90/21210	3.65027e-05	0.00040108	0.000241929	Fgf10/Igf2/Bmp5/Shh/Bmp4	5
GO:0071498	cellular response to fluid shear stress	3/88	16/21210	3.71661e-05	0.000406695	0.000245316	Klf2/Mef2c/Klf4	3
GO:0048864	stem cell development	5/88	91/21210	3.84996e-05	0.000419567	0.00025308	Nrp1/Shh/Bmp4/Foxc2/Hand2	5
GO:0003013	circulatory system process	10/88	495/21210	3.8774e-05	0.00042084	0.000253848	Postn/Ttn/Myh7/Tbx20/Slit2/Kdr/Acta2/Cd36/Myl4/Foxc2	10
GO:0045445	myoblast differentiation	5/88	93/21210	4.27466e-05	0.000460215	0.000277599	Mef2c/Tbx3/Shh/Grem1/Bmp4	5
GO:0070664	negative regulation of leukocyte proliferation	5/88	93/21210	4.27466e-05	0.000460215	0.000277599	Arg1/Shh/Grem1/Prdm1/Bmp4	5
GO:0003197	endocardial cushion development	4/88	47/21210	4.30561e-05	0.000461686	0.000278486	Tbx20/Gata5/Bmp5/Bmp4	4
GO:0003184	pulmonary valve morphogenesis	3/88	17/21210	4.49949e-05	0.000474847	0.000286425	Tbx20/Slit2/Bmp4	3
GO:0060973	cell migration involved in heart development	3/88	17/21210	4.49949e-05	0.000474847	0.000286425	Nrp1/Bmp4/Hand2	3
GO:0071696	ectodermal placode development	3/88	17/21210	4.49949e-05	0.000474847	0.000286425	Six1/Nrp1/Tbx3	3
GO:0090185	negative regulation of kidney development	3/88	17/21210	4.49949e-05	0.000474847	0.000286425	Gata3/Shh/Bmp4	3
GO:0070372	regulation of ERK1 and ERK2 cascade	8/88	311/21210	4.53996e-05	0.000477232	0.000287863	Fgf10/Kdr/Nrp1/Acta2/Cd36/Bmp4/Hand2/Klf4	8
GO:0001570	vasculogenesis	5/88	95/21210	4.73475e-05	0.000493819	0.000297869	Aplnr/Tbx20/Kdr/Nrp1/Shh	5
GO:0060021	roof of mouth development	5/88	95/21210	4.73475e-05	0.000493819	0.000297869	Mef2c/Prrx1/Tbx3/Shh/Hand2	5
GO:0050670	regulation of lymphocyte proliferation	7/88	230/21210	4.84855e-05	0.000503721	0.000303841	Fgf10/Igf2/Arg1/Mef2c/Shh/Prdm1/Bmp4	7
GO:0048863	stem cell differentiation	7/88	231/21210	4.98342e-05	0.000515726	0.000311082	Nrp1/Mef2c/Shh/Grem1/Bmp4/Foxc2/Hand2	7
GO:0032944	regulation of mononuclear cell proliferation	7/88	232/21210	5.12134e-05	0.000525922	0.000317233	Fgf10/Igf2/Arg1/Mef2c/Shh/Prdm1/Bmp4	7
GO:0060348	bone development	7/88	232/21210	5.12134e-05	0.000525922	0.000317233	Col1a1/Cer1/Kdr/Mef2c/Col13a1/Grem1/Bmp4	7
GO:0072077	renal vesicle morphogenesis	3/88	18/21210	5.3832e-05	0.000550695	0.000332175	Kif26b/Grem1/Bmp4	3
GO:0090092	regulation of transmembrane receptor protein serine/threonine kinase signaling pathway	7/88	235/21210	5.55402e-05	0.000566001	0.000341408	Fgf10/Tbx20/Cer1/Kdr/Bmp5/Grem1/Bmp4	7
GO:0031214	biomineral tissue development	6/88	161/21210	5.65015e-05	0.000573609	0.000345997	Col1a1/Cer1/Mef2c/Ddr2/Grem1/Bmp4	6
GO:0018108	peptidyl-tyrosine phosphorylation	8/88	322/21210	5.79623e-05	0.000586209	0.000353597	Fgf10/Igf2/Socs3/Kdr/Nrp1/Ddr2/Grem1/Cd36	8
GO:0051147	regulation of muscle cell differentiation	6/88	162/21210	5.84811e-05	0.000589225	0.000355417	Igf2/Mef2c/Smarcd3/Shh/Grem1/Bmp4	6
GO:0048806	genitalia development	4/88	51/21210	5.95664e-05	0.000595664	0.000359301	Fgf10/Bmp5/Tbx3/Shh	4
GO:0072132	mesenchyme morphogenesis	4/88	51/21210	5.95664e-05	0.000595664	0.000359301	Tbx20/Gata5/Bmp5/Foxc2	4
GO:0018212	peptidyl-tyrosine modification	8/88	325/21210	6.18512e-05	0.000616204	0.00037169	Fgf10/Igf2/Socs3/Kdr/Nrp1/Ddr2/Grem1/Cd36	8
GO:0090257	regulation of muscle system process	7/88	240/21210	6.34149e-05	0.00062333	0.000375989	Ttn/Myh7/Tnni1/Gata5/Mef2c/Hand2/Klf4	7
GO:0055024	regulation of cardiac muscle tissue development	5/88	101/21210	6.34774e-05	0.00062333	0.000375989	Tbx20/Wnt2/Mef2c/Grem1/Bmp4	5
GO:0021783	preganglionic parasympathetic fiber development	3/88	19/21210	6.37338e-05	0.00062333	0.000375989	Six1/Nrp1/Hoxb2	3
GO:0060231	mesenchymal to epithelial transition	3/88	19/21210	6.37338e-05	0.00062333	0.000375989	Gata3/Grem1/Bmp4	3
GO:0060707	trophoblast giant cell differentiation	3/88	19/21210	6.37338e-05	0.00062333	0.000375989	Hand1/Socs3/Prdm1	3
GO:2000677	regulation of transcription regulatory region DNA binding	4/88	52/21210	6.43267e-05	0.000626833	0.000378102	Hand1/Gata3/Hand2/Klf4	4
GO:0043583	ear development	7/88	241/21210	6.50944e-05	0.000632007	0.000381223	Fgf10/Six1/Gata3/Bmp5/Prrx1/Shh/Bmp4	7
GO:0070371	ERK1 and ERK2 cascade	8/88	328/21210	6.59552e-05	0.000638045	0.000384864	Fgf10/Kdr/Nrp1/Acta2/Cd36/Bmp4/Hand2/Klf4	8
GO:0003300	cardiac muscle hypertrophy	5/88	102/21210	6.65329e-05	0.000641309	0.000386834	Ttn/Myh7/Gata5/Mef2c/Hand2	5
GO:0055010	ventricular cardiac muscle tissue morphogenesis	4/88	53/21210	6.93584e-05	0.00066614	0.000401811	Hand1/Myh7/Tnni1/Foxc2	4
GO:0001708	cell fate specification	5/88	103/21210	6.97006e-05	0.000667027	0.000402346	Six1/Tbx20/Tbx3/Shh/Prdm14	5
GO:0009948	anterior/posterior axis specification	4/88	54/21210	7.46708e-05	0.000697898	0.000420967	Cer1/Tbx3/Shh/Bmp4	4
GO:0030199	collagen fibril organization	4/88	54/21210	7.46708e-05	0.000697898	0.000420967	Col1a1/Ddr2/Grem1/Foxc2	4
GO:0048546	digestive tract morphogenesis	4/88	54/21210	7.46708e-05	0.000697898	0.000420967	Fgf10/Cfc1/Shh/Bmp4	4
GO:0061323	cell proliferation involved in heart morphogenesis	3/88	20/21210	7.47561e-05	0.000697898	0.000420967	Six1/Bmp4/Hand2	3
GO:0072079	nephron tubule formation	3/88	20/21210	7.47561e-05	0.000697898	0.000420967	Six1/Gata3/Grem1	3
GO:0072087	renal vesicle development	3/88	20/21210	7.47561e-05	0.000697898	0.000420967	Kif26b/Grem1/Bmp4	3
GO:2000136	regulation of cell proliferation involved in heart morphogenesis	3/88	20/21210	7.47561e-05	0.000697898	0.000420967	Six1/Bmp4/Hand2	3
GO:0016055	Wnt signaling pathway	9/88	434/21210	7.92775e-05	0.000737529	0.000444873	Col1a1/Fgf10/Porcn/Gata3/Wnt2/Cfc1/Shh/Grem1/Klf4	9
GO:0014897	striated muscle hypertrophy	5/88	106/21210	7.99053e-05	0.000740789	0.000446839	Ttn/Myh7/Gata5/Mef2c/Hand2	5
GO:0035272	exocrine system development	4/88	55/21210	8.02734e-05	0.000741626	0.000447344	Fgf10/Igf2/Nrp1/Shh	4
GO:0198738	cell-cell signaling by wnt	9/88	436/21210	8.21043e-05	0.000755926	0.000455969	Col1a1/Fgf10/Porcn/Gata3/Wnt2/Cfc1/Shh/Grem1/Klf4	9
GO:0070661	leukocyte proliferation	8/88	339/21210	8.2995e-05	0.000761501	0.000459332	Fgf10/Igf2/Arg1/Mef2c/Shh/Grem1/Prdm1/Bmp4	8
GO:0001890	placenta development	6/88	173/21210	8.4147e-05	0.000769426	0.000464113	Hand1/Igf2/Socs3/Wnt2/Bmp5/Prdm1	6
GO:2000648	positive regulation of stem cell proliferation	4/88	56/21210	8.61756e-05	0.000784348	0.000473114	Smarcd3/Tbx3/Shh/Bmp4	4
GO:0003177	pulmonary valve development	3/88	21/21210	8.6954e-05	0.000784348	0.000473114	Tbx20/Slit2/Bmp4	3
GO:0043586	tongue development	3/88	21/21210	8.6954e-05	0.000784348	0.000473114	Six1/Shh/Hand2	3
GO:0090050	positive regulation of cell migration involved in sprouting angiogenesis	3/88	21/21210	8.6954e-05	0.000784348	0.000473114	Kdr/Nrp1/Foxc2	3
GO:0014896	muscle hypertrophy	5/88	108/21210	8.73221e-05	0.000785017	0.000473517	Ttn/Myh7/Gata5/Mef2c/Hand2	5
GO:0043536	positive regulation of blood vessel endothelial cell migration	4/88	57/21210	9.23872e-05	0.000827765	0.000499302	Igf2/Kdr/Nrp1/Foxc2	4
GO:0060443	mammary gland morphogenesis	4/88	58/21210	9.89179e-05	0.000883313	0.000532809	Fgf10/Slit2/Tbx3/Bmp4	4
GO:0034405	response to fluid shear stress	3/88	22/21210	0.000100382	0.000884552	0.000533556	Klf2/Mef2c/Klf4	3
GO:0048486	parasympathetic nervous system development	3/88	22/21210	0.000100382	0.000884552	0.000533556	Six1/Nrp1/Hoxb2	3
GO:0072111	cell proliferation involved in kidney development	3/88	22/21210	0.000100382	0.000884552	0.000533556	Gata3/Shh/Bmp4	3
GO:0072273	metanephric nephron morphogenesis	3/88	22/21210	0.000100382	0.000884552	0.000533556	Kif26b/Grem1/Bmp4	3
GO:0007219	Notch signaling pathway	6/88	179/21210	0.000101523	0.000891668	0.000537848	Postn/Xirp1/Fgf10/Gata5/Foxc2/Pgam2	6
GO:0001755	neural crest cell migration	4/88	59/21210	0.000105777	0.000925986	0.000558548	Nrp1/Shh/Bmp4/Hand2	4
GO:0060419	heart growth	5/88	114/21210	0.000112783	0.000984086	0.000593594	Ttn/Tbx20/Wnt2/Mef2c/Foxc2	5
GO:0002320	lymphoid progenitor cell differentiation	3/88	23/21210	0.000115093	0.000994494	0.000599872	Gata3/Shh/Bmp4	3
GO:0048485	sympathetic nervous system development	3/88	23/21210	0.000115093	0.000994494	0.000599872	Gata3/Nrp1/Hand2	3
GO:0090190	positive regulation of branching involved in ureteric bud morphogenesis	3/88	23/21210	0.000115093	0.000994494	0.000599872	Six1/Grem1/Bmp4	3
GO:0030282	bone mineralization	5/88	117/21210	0.000127474	0.00109439	0.000660129	Cer1/Mef2c/Ddr2/Grem1/Bmp4	5
GO:0060349	bone morphogenesis	5/88	117/21210	0.000127474	0.00109439	0.000660129	Col1a1/Cer1/Mef2c/Col13a1/Bmp4	5
GO:0060038	cardiac muscle cell proliferation	4/88	62/21210	0.000128429	0.00109905	0.000662941	Tbx20/Wnt2/Mef2c/Foxc2	4
GO:0001658	branching involved in ureteric bud morphogenesis	4/88	64/21210	0.000145358	0.00123995	0.000747931	Six1/Shh/Grem1/Bmp4	4
GO:2000679	positive regulation of transcription regulatory region DNA binding	3/88	25/21210	0.000148577	0.00126338	0.000762063	Gata3/Hand2/Klf4	3
GO:0055002	striated muscle cell development	6/88	193/21210	0.000153256	0.00129903	0.000783564	Xirp1/Ttn/Six1/Mef2c/Tbx3/Bmp4	6
GO:0003158	endothelium development	5/88	123/21210	0.00016122	0.0013622	0.000821673	Kdr/Col23a1/Id1/Bmp4/Foxc2	5
GO:0090189	regulation of branching involved in ureteric bud morphogenesis	3/88	26/21210	0.000167454	0.00141042	0.000850754	Six1/Grem1/Bmp4	3
GO:0071229	cellular response to acid chemical	7/88	282/21210	0.000172741	0.00145038	0.000874857	Col1a1/Six1/Klf2/Kdr/Ptgfr/Mef2c/Halr1	7
GO:0048745	smooth muscle tissue development	3/88	27/21210	0.000187822	0.00154779	0.000933616	Six1/Shh/Bmp4	3
GO:0060045	positive regulation of cardiac muscle cell proliferation	3/88	27/21210	0.000187822	0.00154779	0.000933616	Tbx20/Wnt2/Mef2c	3
GO:0060536	cartilage morphogenesis	3/88	27/21210	0.000187822	0.00154779	0.000933616	Hand1/Mef2c/Hand2	3
GO:0061437	renal system vasculature development	3/88	27/21210	0.000187822	0.00154779	0.000933616	Nrp1/Bmp4/Foxc2	3
GO:0061440	kidney vasculature development	3/88	27/21210	0.000187822	0.00154779	0.000933616	Nrp1/Bmp4/Foxc2	3
GO:2000727	positive regulation of cardiac muscle cell differentiation	3/88	27/21210	0.000187822	0.00154779	0.000933616	Mef2c/Grem1/Bmp4	3
GO:0010811	positive regulation of cell-substrate adhesion	5/88	128/21210	0.000194227	0.00158959	0.00095883	Ccdc80/Kdr/Nrp1/Fbln2/Cd36	5
GO:0021536	diencephalon development	4/88	69/21210	0.00019468	0.00158959	0.00095883	Fgf10/Nrp1/Shh/Bmp4	4
GO:0048332	mesoderm morphogenesis	4/88	69/21210	0.00019468	0.00158959	0.00095883	Hand1/Tbx3/Bmp4/Foxc2	4
GO:0006936	muscle contraction	7/88	290/21210	0.000205006	0.0016688	0.00100661	Ttn/Myh7/Tbx20/Tnni1/Acta2/Myl4/Pgam2	7
GO:0051101	regulation of DNA binding	5/88	130/21210	0.000208783	0.00168669	0.0010174	Hand1/Gata3/Id1/Hand2/Klf4	5
GO:0030878	thyroid gland development	3/88	28/21210	0.00020973	0.00168669	0.0010174	Fgf10/Six1/Shh	3
GO:0045061	thymic T cell selection	3/88	28/21210	0.00020973	0.00168669	0.0010174	Aire/Gata3/Shh	3
GO:0060445	branching involved in salivary gland morphogenesis	3/88	28/21210	0.00020973	0.00168669	0.0010174	Fgf10/Nrp1/Shh	3
GO:0055001	muscle cell development	6/88	207/21210	0.000223957	0.00179569	0.00108315	Xirp1/Ttn/Six1/Mef2c/Tbx3/Bmp4	6
GO:0003148	outflow tract septum morphogenesis	3/88	29/21210	0.00023323	0.00185887	0.00112126	Tbx20/Nrp1/Bmp4	3
GO:0060039	pericardium development	3/88	29/21210	0.00023323	0.00185887	0.00112126	Tbx20/Bmp5/Hand2	3
GO:0001837	epithelial to mesenchymal transition	5/88	134/21210	0.000240374	0.00191012	0.00115217	Col1a1/Tbx20/Wnt2/Grem1/Bmp4	5
GO:0042733	embryonic digit morphogenesis	4/88	73/21210	0.000242035	0.00191761	0.00115669	Tbx3/Shh/Bmp4/Hand2	4
GO:0048839	inner ear development	6/88	211/21210	0.000248266	0.00196115	0.00118295	Fgf10/Six1/Gata3/Prrx1/Shh/Bmp4	6
GO:0051155	positive regulation of striated muscle cell differentiation	4/88	74/21210	0.00025506	0.00200888	0.00121175	Mef2c/Shh/Grem1/Bmp4	4
GO:0050920	regulation of chemotaxis	6/88	215/21210	0.000274606	0.00215646	0.00130076	Fgf10/Slit2/Kdr/Nrp1/Shh/Grem1	6
GO:0021602	cranial nerve morphogenesis	3/88	31/21210	0.000285195	0.00222652	0.00134302	Six1/Nrp1/Hoxb2	3
GO:0035767	endothelial cell chemotaxis	3/88	31/21210	0.000285195	0.00222652	0.00134302	Kdr/Nrp1/Shh	3
GO:0050921	positive regulation of chemotaxis	5/88	141/21210	0.000304263	0.00236846	0.00142864	Fgf10/Slit2/Kdr/Nrp1/Shh	5
GO:0061180	mammary gland epithelium development	4/88	78/21210	0.000312236	0.0024142	0.00145623	Fgf10/Gata3/Slit2/Tbx3	4
GO:0051150	regulation of smooth muscle cell differentiation	3/88	32/21210	0.000313756	0.0024142	0.00145623	Smarcd3/Shh/Bmp4	3
GO:0060669	embryonic placenta morphogenesis	3/88	32/21210	0.000313756	0.0024142	0.00145623	Igf2/Socs3/Bmp5	3
GO:0060977	coronary vasculature morphogenesis	3/88	32/21210	0.000313756	0.0024142	0.00145623	Nrp1/Shh/Hand2	3
GO:0046651	lymphocyte proliferation	7/88	313/21210	0.000325735	0.00249917	0.00150748	Fgf10/Igf2/Arg1/Mef2c/Shh/Prdm1/Bmp4	7
GO:0048663	neuron fate commitment	4/88	79/21210	0.000327854	0.00250822	0.00151294	Six1/Prrx1/Shh/Bmp4	4
GO:0021953	central nervous system neuron differentiation	6/88	223/21210	0.000333858	0.0025396	0.00153187	Cdh11/Tbx20/Wnt2/Slit2/Nrp1/Shh	6
GO:0031348	negative regulation of defense response	6/88	223/21210	0.000333858	0.0025396	0.00153187	Igf2/Gata3/Socs3/Slit2/Arg1/Gpx2	6
GO:0090288	negative regulation of cellular response to growth factor stimulus	5/88	144/21210	0.000335273	0.00254312	0.001534	Gata3/Cer1/Slit2/Grem1/Prdm14	5
GO:0032943	mononuclear cell proliferation	7/88	315/21210	0.000338472	0.00256012	0.00154424	Fgf10/Igf2/Arg1/Mef2c/Shh/Prdm1/Bmp4	7
GO:0030500	regulation of bone mineralization	4/88	80/21210	0.000344023	0.00257351	0.00155233	Mef2c/Ddr2/Grem1/Bmp4	4
GO:0030947	regulation of vascular endothelial growth factor receptor signaling pathway	3/88	33/21210	0.000344099	0.00257351	0.00155233	Fgf10/Kdr/Bmp4	3
GO:0060706	cell differentiation involved in embryonic placenta development	3/88	33/21210	0.000344099	0.00257351	0.00155233	Hand1/Socs3/Prdm1	3
GO:0060740	prostate gland epithelium morphogenesis	3/88	33/21210	0.000344099	0.00257351	0.00155233	Fgf10/Shh/Bmp4	3
GO:0051271	negative regulation of cellular component movement	7/88	319/21210	0.000365147	0.0027233	0.00164268	Gata3/Slit2/Nrp1/Mef2c/Shh/Grem1/Klf4	7
GO:0003203	endocardial cushion morphogenesis	3/88	34/21210	0.00037627	0.00277525	0.00167401	Tbx20/Gata5/Bmp5	3
GO:0003209	cardiac atrium morphogenesis	3/88	34/21210	0.00037627	0.00277525	0.00167401	Tbx20/Wnt2/Cfc1	3
GO:0035116	embryonic hindlimb morphogenesis	3/88	34/21210	0.00037627	0.00277525	0.00167401	Tbx3/Shh/Bmp4	3
GO:0060512	prostate gland morphogenesis	3/88	34/21210	0.00037627	0.00277525	0.00167401	Fgf10/Shh/Bmp4	3
GO:0044728	DNA methylation or demethylation	4/88	84/21210	0.000414448	0.00304842	0.00183879	Gata3/H19/Tet2/Prdm14	4
GO:0051249	regulation of lymphocyte activation	8/88	430/21210	0.000417257	0.00306065	0.00184616	Fgf10/Igf2/Gata3/Arg1/Mef2c/Shh/Prdm1/Bmp4	8
GO:1905209	positive regulation of cardiocyte differentiation	3/88	36/21210	0.000446277	0.00326455	0.00196915	Mef2c/Grem1/Bmp4	3
GO:0050867	positive regulation of cell activation	7/88	334/21210	0.000480589	0.00350594	0.00211476	Fgf10/Igf2/Gata3/Acta2/Mef2c/Shh/Prdm1	7
GO:0048730	epidermis morphogenesis	3/88	37/21210	0.000484203	0.00352268	0.00212485	Fgf10/Shh/Klf4	3
GO:0040013	negative regulation of locomotion	7/88	335/21210	0.000489214	0.00354946	0.00214101	Gata3/Slit2/Nrp1/Mef2c/Shh/Grem1/Klf4	7
GO:0030278	regulation of ossification	6/88	240/21210	0.000492924	0.00355003	0.00214135	Mef2c/Ddr2/Id1/Grem1/Bmp4/Hand2	6
GO:0010717	regulation of epithelial to mesenchymal transition	4/88	88/21210	0.00049461	0.00355003	0.00214135	Col1a1/Tbx20/Grem1/Bmp4	4
GO:0032945	negative regulation of mononuclear cell proliferation	4/88	88/21210	0.00049461	0.00355003	0.00214135	Arg1/Shh/Prdm1/Bmp4	4
GO:0050672	negative regulation of lymphocyte proliferation	4/88	88/21210	0.00049461	0.00355003	0.00214135	Arg1/Shh/Prdm1/Bmp4	4
GO:0033077	T cell differentiation in thymus	4/88	89/21210	0.000516259	0.00369547	0.00222908	Aire/Gata3/Shh/Bmp4	4
GO:0003230	cardiac atrium development	3/88	38/21210	0.000524135	0.00372191	0.00224503	Tbx20/Wnt2/Cfc1	3
GO:0007435	salivary gland morphogenesis	3/88	38/21210	0.000524135	0.00372191	0.00224503	Fgf10/Nrp1/Shh	3
GO:0072210	metanephric nephron development	3/88	38/21210	0.000524135	0.00372191	0.00224503	Kif26b/Grem1/Bmp4	3
GO:0043393	regulation of protein binding	6/88	243/21210	0.00052626	0.00372709	0.00224816	Xirp1/Mef2c/Smarcd3/Id1/Cd36/Bmp4	6
GO:0002244	hematopoietic progenitor cell differentiation	5/88	159/21210	0.000527685	0.0037273	0.00224828	Gata3/Kdr/Tet2/Shh/Bmp4	5
GO:0072091	regulation of stem cell proliferation	4/88	90/21210	0.000538573	0.00379417	0.00228862	Smarcd3/Tbx3/Shh/Bmp4	4
GO:0032102	negative regulation of response to external stimulus	7/88	341/21210	0.000543601	0.00381951	0.0023039	Gata3/Socs3/Slit2/Nrp1/Gpx2/Grem1/Prdm1	7
GO:0030879	mammary gland development	5/88	163/21210	0.000590728	0.00413975	0.00249707	Fgf10/Gata3/Slit2/Tbx3/Bmp4	5
GO:0043433	negative regulation of DNA-binding transcription factor activity	5/88	164/21210	0.000607335	0.00424499	0.00256055	Hand1/Nr0b1/Id1/Hand2/Klf4	5
GO:0060603	mammary gland duct morphogenesis	3/88	40/21210	0.000610188	0.00425379	0.00256586	Fgf10/Slit2/Tbx3	3
GO:0002064	epithelial cell development	6/88	251/21210	0.000623784	0.00433724	0.0026162	Bmp5/Col23a1/Id1/Prdm1/Bmp4/Foxc2	6
GO:0019827	stem cell population maintenance	5/88	169/21210	0.000695688	0.00482464	0.00291019	Fgf10/Prrx1/Tbx3/Prdm14/Klf4	5
GO:0007431	salivary gland development	3/88	42/21210	0.000704774	0.0048624	0.00293297	Fgf10/Nrp1/Shh	3
GO:0055023	positive regulation of cardiac muscle tissue growth	3/88	42/21210	0.000704774	0.0048624	0.00293297	Tbx20/Wnt2/Mef2c	3
GO:0006304	DNA modification	4/88	97/21210	0.000714398	0.00489088	0.00295014	Gata3/H19/Tet2/Prdm14	4
GO:0030510	regulation of BMP signaling pathway	4/88	97/21210	0.000714398	0.00489088	0.00295014	Cer1/Kdr/Grem1/Bmp4	4
GO:0070167	regulation of biomineral tissue development	4/88	97/21210	0.000714398	0.00489088	0.00295014	Mef2c/Ddr2/Grem1/Bmp4	4
GO:0003129	heart induction	2/88	10/21210	0.000749477	0.0050279	0.0030328	Gata5/Bmp4	2
GO:0014883	transition between fast and slow fiber	2/88	10/21210	0.000749477	0.0050279	0.0030328	Myh7/Tnni1	2
GO:0021800	cerebral cortex tangential migration	2/88	10/21210	0.000749477	0.0050279	0.0030328	Slit2/Nrp1	2
GO:0033084	regulation of immature T cell proliferation in thymus	2/88	10/21210	0.000749477	0.0050279	0.0030328	Shh/Bmp4	2
GO:0042421	norepinephrine biosynthetic process	2/88	10/21210	0.000749477	0.0050279	0.0030328	Gata3/Hand2	2
GO:0048703	embryonic viscerocranium morphogenesis	2/88	10/21210	0.000749477	0.0050279	0.0030328	Mef2c/Foxc2	2
GO:0060982	coronary artery morphogenesis	2/88	10/21210	0.000749477	0.0050279	0.0030328	Nrp1/Hand2	2
GO:2000551	regulation of T-helper 2 cell cytokine production	2/88	10/21210	0.000749477	0.0050279	0.0030328	Gata3/Arg1	2
GO:0003416	endochondral bone growth	3/88	43/21210	0.00075537	0.00505473	0.00304898	Cer1/Kdr/Ddr2	3
GO:0030279	negative regulation of ossification	4/88	99/21210	0.000771291	0.00514711	0.0031047	Mef2c/Id1/Grem1/Hand2	4
GO:0098727	maintenance of cell number	5/88	173/21210	0.000773031	0.00514711	0.0031047	Fgf10/Prrx1/Tbx3/Prdm14/Klf4	5
GO:0010771	negative regulation of cell morphogenesis involved in differentiation	4/88	100/21210	0.000800906	0.00531945	0.00320866	Postn/Slit2/Nrp1/Id1	4
GO:0032924	activin receptor signaling pathway	3/88	44/21210	0.00080822	0.00534145	0.00322193	Fgf10/Cer1/Cfc1	3
GO:0050918	positive chemotaxis	3/88	44/21210	0.00080822	0.00534145	0.00322193	Fgf10/Kdr/Nrp1	3
GO:0050730	regulation of peptidyl-tyrosine phosphorylation	6/88	265/21210	0.000827656	0.00544296	0.00328316	Fgf10/Igf2/Socs3/Nrp1/Grem1/Cd36	6
GO:0051251	positive regulation of lymphocyte activation	6/88	265/21210	0.000827656	0.00544296	0.00328316	Fgf10/Igf2/Gata3/Mef2c/Shh/Prdm1	6
GO:0055013	cardiac muscle cell development	4/88	101/21210	0.000831316	0.00545359	0.00328957	Xirp1/Ttn/Tbx3/Bmp4	4
GO:0002683	negative regulation of immune system process	8/88	478/21210	0.000833932	0.00545735	0.00329184	Igf2/Slit2/Arg1/Gpx2/Shh/Grem1/Prdm1/Bmp4	8
GO:0048536	spleen development	3/88	45/21210	0.000863365	0.0056224	0.00339139	Fgf10/Cfc1/Tet2	3
GO:0060421	positive regulation of heart growth	3/88	45/21210	0.000863365	0.0056224	0.00339139	Tbx20/Wnt2/Mef2c	3
GO:1901214	regulation of neuron death	7/88	370/21210	0.000878295	0.00570571	0.00344165	Six1/Gata3/Kdr/Nrp1/Mef2c/Shh/Fos	7
GO:0003263	cardioblast proliferation	2/88	11/21210	0.000913557	0.00576643	0.00347827	Six1/Hand2	2
GO:0003266	regulation of secondary heart field cardioblast proliferation	2/88	11/21210	0.000913557	0.00576643	0.00347827	Six1/Hand2	2
GO:0021612	facial nerve structural organization	2/88	11/21210	0.000913557	0.00576643	0.00347827	Nrp1/Hoxb2	2
GO:0031077	post-embryonic camera-type eye development	2/88	11/21210	0.000913557	0.00576643	0.00347827	Kdr/Klf4	2
GO:0033080	immature T cell proliferation in thymus	2/88	11/21210	0.000913557	0.00576643	0.00347827	Shh/Bmp4	2
GO:0048262	determination of dorsal/ventral asymmetry	2/88	11/21210	0.000913557	0.00576643	0.00347827	Cer1/Grem1	2
GO:0048263	determination of dorsal identity	2/88	11/21210	0.000913557	0.00576643	0.00347827	Cer1/Grem1	2
GO:0060174	limb bud formation	2/88	11/21210	0.000913557	0.00576643	0.00347827	Fgf10/Shh	2
GO:0060346	bone trabecula formation	2/88	11/21210	0.000913557	0.00576643	0.00347827	Col1a1/Grem1	2
GO:0061309	cardiac neural crest cell development involved in outflow tract morphogenesis	2/88	11/21210	0.000913557	0.00576643	0.00347827	Bmp4/Hand2	2
GO:0072075	metanephric mesenchyme development	2/88	11/21210	0.000913557	0.00576643	0.00347827	Six1/Shh	2
GO:0072178	nephric duct morphogenesis	2/88	11/21210	0.000913557	0.00576643	0.00347827	Gata3/Bmp4	2
GO:0098868	bone growth	3/88	46/21210	0.000920842	0.0057987	0.00349774	Cer1/Kdr/Ddr2	3
GO:0055017	cardiac muscle tissue growth	4/88	105/21210	0.000961133	0.00603818	0.00364219	Tbx20/Wnt2/Mef2c/Foxc2	4
GO:0035137	hindlimb morphogenesis	3/88	47/21210	0.000980691	0.00613219	0.0036989	Tbx3/Shh/Bmp4	3
GO:0045429	positive regulation of nitric oxide biosynthetic process	3/88	47/21210	0.000980691	0.00613219	0.0036989	Klf2/Cd36/Klf4	3
GO:0010038	response to metal ion	6/88	274/21210	0.000983651	0.00613633	0.00370139	Ttn/Mef2c/Shh/Pgam2/Fos/Fosb	6
GO:0014812	muscle cell migration	4/88	107/21210	0.00103111	0.0064025	0.00386194	Postn/Six1/Slit2/Mef2c	4
GO:0055006	cardiac cell development	4/88	107/21210	0.00103111	0.0064025	0.00386194	Xirp1/Ttn/Tbx3/Bmp4	4
GO:1904407	positive regulation of nitric oxide metabolic process	3/88	48/21210	0.00104295	0.00644601	0.00388819	Klf2/Cd36/Klf4	3
GO:2000725	regulation of cardiac muscle cell differentiation	3/88	48/21210	0.00104295	0.00644601	0.00388819	Mef2c/Grem1/Bmp4	3
GO:0010035	response to inorganic substance	8/88	498/21210	0.00108517	0.00661938	0.00399277	Ttn/Kdr/Mef2c/Shh/Cd36/Pgam2/Fos/Fosb	8
GO:0003264	regulation of cardioblast proliferation	2/88	12/21210	0.00109331	0.00661938	0.00399277	Six1/Hand2	2
GO:0003337	mesenchymal to epithelial transition involved in metanephros morphogenesis	2/88	12/21210	0.00109331	0.00661938	0.00399277	Grem1/Bmp4	2
GO:0033083	regulation of immature T cell proliferation	2/88	12/21210	0.00109331	0.00661938	0.00399277	Shh/Bmp4	2
GO:0038063	collagen-activated tyrosine kinase receptor signaling pathway	2/88	12/21210	0.00109331	0.00661938	0.00399277	Col1a1/Ddr2	2
GO:0060439	trachea morphogenesis	2/88	12/21210	0.00109331	0.00661938	0.00399277	Shh/Bmp4	2
GO:0060502	epithelial cell proliferation involved in lung morphogenesis	2/88	12/21210	0.00109331	0.00661938	0.00399277	Wnt2/Bmp4	2
GO:0072102	glomerulus morphogenesis	2/88	12/21210	0.00109331	0.00661938	0.00399277	Mef2c/Bmp4	2
GO:0072176	nephric duct development	2/88	12/21210	0.00109331	0.00661938	0.00399277	Gata3/Bmp4	2
GO:0032963	collagen metabolic process	4/88	109/21210	0.0011046	0.00667259	0.00402486	Col1a1/Arg1/Id1/Bmp4	4
GO:0014888	striated muscle adaptation	3/88	49/21210	0.00110765	0.00667592	0.00402687	Myh7/Tnni1/Mef2c	3
GO:0045446	endothelial cell differentiation	4/88	110/21210	0.00114269	0.00687158	0.00414489	Kdr/Col23a1/Id1/Bmp4	4
GO:0021545	cranial nerve development	3/88	50/21210	0.00117484	0.00703323	0.0042424	Six1/Nrp1/Hoxb2	3
GO:0060043	regulation of cardiac muscle cell proliferation	3/88	50/21210	0.00117484	0.00703323	0.0042424	Tbx20/Wnt2/Mef2c	3
GO:2000146	negative regulation of cell motility	6/88	284/21210	0.00118255	0.00706353	0.00426068	Gata3/Slit2/Mef2c/Shh/Grem1/Klf4	6
GO:0001974	blood vessel remodeling	3/88	51/21210	0.00124454	0.0073843	0.00445416	Fgf10/Mef2c/Foxc2	3
GO:0010596	negative regulation of endothelial cell migration	3/88	51/21210	0.00124454	0.0073843	0.00445416	Slit2/Mef2c/Klf4	3
GO:0060412	ventricular septum morphogenesis	3/88	51/21210	0.00124454	0.0073843	0.00445416	Slit2/Tbx3/Bmp4	3
GO:0033079	immature T cell proliferation	2/88	13/21210	0.00128861	0.00754518	0.0045512	Shh/Bmp4	2
GO:0061318	renal filtration cell differentiation	2/88	13/21210	0.00128861	0.00754518	0.0045512	Bmp4/Foxc2	2
GO:0071679	commissural neuron axon guidance	2/88	13/21210	0.00128861	0.00754518	0.0045512	Nrp1/Shh	2
GO:0072112	glomerular visceral epithelial cell differentiation	2/88	13/21210	0.00128861	0.00754518	0.0045512	Bmp4/Foxc2	2
GO:0072160	nephron tubule epithelial cell differentiation	2/88	13/21210	0.00128861	0.00754518	0.0045512	Gata3/Mef2c	2
GO:0072311	glomerular epithelial cell differentiation	2/88	13/21210	0.00128861	0.00754518	0.0045512	Bmp4/Foxc2	2
GO:0001954	positive regulation of cell-matrix adhesion	3/88	52/21210	0.0013168	0.00767656	0.00463045	Kdr/Nrp1/Cd36	3
GO:0061614	pri-miRNA transcription by RNA polymerase II	3/88	52/21210	0.0013168	0.00767656	0.00463045	Bmp4/Klf4/Fos	3
GO:0042472	inner ear morphogenesis	4/88	115/21210	0.00134705	0.00781214	0.00471223	Fgf10/Six1/Gata3/Prrx1	4
GO:0048771	tissue remodeling	5/88	196/21210	0.00134884	0.00781214	0.00471223	Fgf10/Mef2c/Grem1/Foxc2/Hand2	5
GO:0050731	positive regulation of peptidyl-tyrosine phosphorylation	5/88	196/21210	0.00134884	0.00781214	0.00471223	Fgf10/Igf2/Nrp1/Grem1/Cd36	5
GO:0030850	prostate gland development	3/88	53/21210	0.00139165	0.00800798	0.00483036	Fgf10/Shh/Bmp4	3
GO:0045214	sarcomere organization	3/88	53/21210	0.00139165	0.00800798	0.00483036	Xirp1/Ttn/Mef2c	3
GO:0061383	trabecula morphogenesis	3/88	53/21210	0.00139165	0.00800798	0.00483036	Col1a1/Bmp5/Grem1	3
GO:1903037	regulation of leukocyte cell-cell adhesion	6/88	294/21210	0.00141095	0.00810157	0.00488682	Igf2/Gata3/Arg1/Shh/Bmp4/Klf4	6
GO:0032350	regulation of hormone metabolic process	3/88	54/21210	0.00146912	0.00836364	0.00504489	Igf2/Gata3/Bmp5	3
GO:0032964	collagen biosynthetic process	3/88	54/21210	0.00146912	0.00836364	0.00504489	Col1a1/Arg1/Bmp4	3
GO:0043392	negative regulation of DNA binding	3/88	54/21210	0.00146912	0.00836364	0.00504489	Hand1/Id1/Hand2	3
GO:2000351	regulation of endothelial cell apoptotic process	3/88	54/21210	0.00146912	0.00836364	0.00504489	Gata3/Kdr/Bmp4	3
GO:0022407	regulation of cell-cell adhesion	7/88	405/21210	0.00147929	0.00840361	0.005069	Igf2/Gata3/Arg1/Kif26b/Shh/Bmp4/Klf4	7
GO:0021604	cranial nerve structural organization	2/88	14/21210	0.00149933	0.00841013	0.00507293	Nrp1/Hoxb2	2
GO:0035745	T-helper 2 cell cytokine production	2/88	14/21210	0.00149933	0.00841013	0.00507293	Gata3/Arg1	2
GO:0038065	collagen-activated signaling pathway	2/88	14/21210	0.00149933	0.00841013	0.00507293	Col1a1/Ddr2	2
GO:0051152	positive regulation of smooth muscle cell differentiation	2/88	14/21210	0.00149933	0.00841013	0.00507293	Smarcd3/Shh	2
GO:0061308	cardiac neural crest cell development involved in heart development	2/88	14/21210	0.00149933	0.00841013	0.00507293	Bmp4/Hand2	2
GO:2000341	regulation of chemokine (C-X-C motif) ligand 2 production	2/88	14/21210	0.00149933	0.00841013	0.00507293	Postn/Klf4	2
GO:0045058	T cell selection	3/88	55/21210	0.00154924	0.00863566	0.00520897	Aire/Gata3/Shh	3
GO:0048662	negative regulation of smooth muscle cell proliferation	3/88	55/21210	0.00154924	0.00863566	0.00520897	Mef2c/Rgs5/Klf4	3
GO:0050922	negative regulation of chemotaxis	3/88	55/21210	0.00154924	0.00863566	0.00520897	Slit2/Nrp1/Grem1	3
GO:1903706	regulation of hemopoiesis	7/88	410/21210	0.00158642	0.00882449	0.00532287	Gata3/Kdr/Mef2c/Shh/Prdm1/Bmp4/Fos	7
GO:0070997	neuron death	7/88	411/21210	0.00160856	0.00892902	0.00538593	Six1/Gata3/Kdr/Nrp1/Mef2c/Shh/Fos	7
GO:0046620	regulation of organ growth	4/88	121/21210	0.00162444	0.00899843	0.00542779	Tbx20/Wnt2/Mef2c/Foxc2	4
GO:0060761	negative regulation of response to cytokine stimulus	3/88	56/21210	0.00163206	0.00902194	0.00544198	Slit2/Arg1/Klf4	3
GO:0001889	liver development	4/88	122/21210	0.00167424	0.009236	0.00557109	Cfc1/Cobl/Tet2/Bmp4	4
GO:0002460	adaptive immune response based on somatic recombination of immune receptors built from immunoglobulin superfamily domains	6/88	305/21210	0.00169959	0.00926893	0.00559096	Aire/Gata3/H2-M5/Arg1/Klhl6/Mef2c	6
GO:0046622	positive regulation of organ growth	3/88	57/21210	0.0017176	0.00926893	0.00559096	Tbx20/Wnt2/Mef2c	3
GO:0051893	regulation of focal adhesion assembly	3/88	57/21210	0.0017176	0.00926893	0.00559096	Kdr/Nrp1/Grem1	3
GO:0072577	endothelial cell apoptotic process	3/88	57/21210	0.0017176	0.00926893	0.00559096	Gata3/Kdr/Bmp4	3
GO:0090109	regulation of cell-substrate junction assembly	3/88	57/21210	0.0017176	0.00926893	0.00559096	Kdr/Nrp1/Grem1	3
GO:0007379	segment specification	2/88	15/21210	0.00172534	0.00926893	0.00559096	Meox1/Cobl	2
GO:0014857	regulation of skeletal muscle cell proliferation	2/88	15/21210	0.00172534	0.00926893	0.00559096	Six1/Shh	2
GO:0045060	negative thymic T cell selection	2/88	15/21210	0.00172534	0.00926893	0.00559096	Aire/Shh	2
GO:0060442	branching involved in prostate gland morphogenesis	2/88	15/21210	0.00172534	0.00926893	0.00559096	Shh/Bmp4	2
GO:0061307	cardiac neural crest cell differentiation involved in heart development	2/88	15/21210	0.00172534	0.00926893	0.00559096	Bmp4/Hand2	2
GO:0061430	bone trabecula morphogenesis	2/88	15/21210	0.00172534	0.00926893	0.00559096	Col1a1/Grem1	2
GO:0072010	glomerular epithelium development	2/88	15/21210	0.00172534	0.00926893	0.00559096	Bmp4/Foxc2	2
GO:0072567	chemokine (C-X-C motif) ligand 2 production	2/88	15/21210	0.00172534	0.00926893	0.00559096	Postn/Klf4	2
GO:0051099	positive regulation of binding	5/88	208/21210	0.00175175	0.0093919	0.00566513	Gata3/Mef2c/Bmp4/Hand2/Klf4	5
GO:0051153	regulation of striated muscle cell differentiation	4/88	124/21210	0.00177702	0.00950831	0.00573535	Mef2c/Shh/Grem1/Bmp4	4
GO:0050863	regulation of T cell activation	6/88	309/21210	0.00181498	0.009692	0.00584615	Igf2/Gata3/Arg1/Shh/Prdm1/Bmp4	6
GO:0061008	hepaticobiliary system development	4/88	125/21210	0.00183002	0.00975279	0.00588282	Cfc1/Cobl/Tet2/Bmp4	4
GO:0034332	adherens junction organization	4/88	126/21210	0.0018841	0.010021	0.00604461	Cdh11/Kdr/Nrp1/Grem1	4
GO:0002011	morphogenesis of an epithelial sheet	3/88	59/21210	0.00189697	0.0100295	0.00604973	Tbx20/Bmp5/Hoxb2	3
GO:0032835	glomerulus development	3/88	59/21210	0.00189697	0.0100295	0.00604973	Mef2c/Bmp4/Foxc2	3
GO:0060711	labyrinthine layer development	3/88	59/21210	0.00189697	0.0100295	0.00604973	Socs3/Wnt2/Bmp5	3
GO:0032103	positive regulation of response to external stimulus	6/88	312/21210	0.00190536	0.0100341	0.00605253	Fgf10/Slit2/Kdr/Nrp1/Arg1/Shh	6
GO:0048872	homeostasis of number of cells	6/88	312/21210	0.00190536	0.0100341	0.00605253	Gata3/Klf2/Mef2c/Tet2/Prdm14/Bmp4	6
GO:0001886	endothelial cell morphogenesis	2/88	16/21210	0.00196651	0.0100779	0.00607891	Col23a1/Id1	2
GO:0002467	germinal center formation	2/88	16/21210	0.00196651	0.0100779	0.00607891	Klhl6/Mef2c	2
GO:0002689	negative regulation of leukocyte chemotaxis	2/88	16/21210	0.00196651	0.0100779	0.00607891	Slit2/Grem1	2
GO:0014733	regulation of skeletal muscle adaptation	2/88	16/21210	0.00196651	0.0100779	0.00607891	Myh7/Tnni1	2
GO:0014856	skeletal muscle cell proliferation	2/88	16/21210	0.00196651	0.0100779	0.00607891	Six1/Shh	2
GO:0021978	telencephalon regionalization	2/88	16/21210	0.00196651	0.0100779	0.00607891	Shh/Bmp4	2
GO:0035112	genitalia morphogenesis	2/88	16/21210	0.00196651	0.0100779	0.00607891	Fgf10/Shh	2
GO:0043383	negative T cell selection	2/88	16/21210	0.00196651	0.0100779	0.00607891	Aire/Shh	2
GO:0060788	ectodermal placode formation	2/88	16/21210	0.00196651	0.0100779	0.00607891	Six1/Tbx3	2
GO:0060979	vasculogenesis involved in coronary vascular morphogenesis	2/88	16/21210	0.00196651	0.0100779	0.00607891	Nrp1/Shh	2
GO:0061548	ganglion development	2/88	16/21210	0.00196651	0.0100779	0.00607891	Six1/Nrp1	2
GO:0071697	ectodermal placode morphogenesis	2/88	16/21210	0.00196651	0.0100779	0.00607891	Six1/Tbx3	2
GO:0072109	glomerular mesangium development	2/88	16/21210	0.00196651	0.0100779	0.00607891	Bmp4/Foxc2	2
GO:1901722	regulation of cell proliferation involved in kidney development	2/88	16/21210	0.00196651	0.0100779	0.00607891	Gata3/Bmp4	2
GO:0048640	negative regulation of developmental growth	4/88	129/21210	0.00205299	0.0104808	0.00632198	Slit2/Nrp1/H19/Bmp4	4
GO:0051592	response to calcium ion	4/88	129/21210	0.00205299	0.0104808	0.00632198	Ttn/Mef2c/Fos/Fosb	4
GO:0048639	positive regulation of developmental growth	5/88	216/21210	0.00206539	0.010524	0.00634802	Igf2/Tbx20/Wnt2/Nrp1/Mef2c	5
GO:1903428	positive regulation of reactive oxygen species biosynthetic process	3/88	61/21210	0.0020876	0.0105968	0.00639189	Klf2/Cd36/Klf4	3
GO:1905207	regulation of cardiocyte differentiation	3/88	61/21210	0.0020876	0.0105968	0.00639189	Mef2c/Grem1/Bmp4	3
GO:0002696	positive regulation of leukocyte activation	6/88	318/21210	0.00209632	0.0106208	0.00640642	Fgf10/Igf2/Gata3/Mef2c/Shh/Prdm1	6
GO:1901343	negative regulation of vasculature development	4/88	130/21210	0.00211154	0.0106777	0.00644069	Klf2/Cd36/Bmp4/Klf4	4
GO:0048286	lung alveolus development	3/88	62/21210	0.00218722	0.0110186	0.00664637	Fgf10/Kdr/Bmp4	3
GO:0070206	protein trimerization	3/88	62/21210	0.00218722	0.0110186	0.00664637	Col1a1/Arg1/Col23a1	3
GO:0007350	blastoderm segmentation	2/88	17/21210	0.00222271	0.0110515	0.00666617	Nrp1/Tbx3	2
GO:0038092	nodal signaling pathway	2/88	17/21210	0.00222271	0.0110515	0.00666617	Cer1/Cfc1	2
GO:0048368	lateral mesoderm development	2/88	17/21210	0.00222271	0.0110515	0.00666617	Cer1/Shh	2
GO:0048739	cardiac muscle fiber development	2/88	17/21210	0.00222271	0.0110515	0.00666617	Ttn/Bmp4	2
GO:0060413	atrial septum morphogenesis	2/88	17/21210	0.00222271	0.0110515	0.00666617	Tbx20/Cfc1	2
GO:1905331	negative regulation of morphogenesis of an epithelium	2/88	17/21210	0.00222271	0.0110515	0.00666617	Gata3/Bmp4	2
GO:2001028	positive regulation of endothelial cell chemotaxis	2/88	17/21210	0.00222271	0.0110515	0.00666617	Kdr/Shh	2
GO:0043388	positive regulation of DNA binding	3/88	63/21210	0.00228975	0.0113011	0.00681676	Gata3/Hand2/Klf4	3
GO:0045661	regulation of myoblast differentiation	3/88	63/21210	0.00228975	0.0113011	0.00681676	Mef2c/Tbx3/Bmp4	3
GO:0060393	regulation of pathway-restricted SMAD protein phosphorylation	3/88	63/21210	0.00228975	0.0113011	0.00681676	Bmp5/Grem1/Bmp4	3
GO:0001841	neural tube formation	4/88	133/21210	0.00229409	0.0113011	0.00681676	Bmp5/Cobl/Shh/Bmp4	4
GO:0002456	T cell mediated immunity	4/88	133/21210	0.00229409	0.0113011	0.00681676	Aire/Gata3/H2-M5/Arg1	4
GO:0002250	adaptive immune response	7/88	439/21210	0.0023327	0.0114702	0.00691875	Aire/Gata3/H2-M5/Arg1/Klhl6/Mef2c/Prdm1	7
GO:0007159	leukocyte cell-cell adhesion	6/88	326/21210	0.00237307	0.0116472	0.00702553	Igf2/Gata3/Arg1/Shh/Bmp4/Klf4	6
GO:1903391	regulation of adherens junction organization	3/88	64/21210	0.00239521	0.0117343	0.00707806	Kdr/Nrp1/Grem1	3
GO:1903038	negative regulation of leukocyte cell-cell adhesion	4/88	136/21210	0.00248724	0.0120625	0.00727602	Arg1/Shh/Bmp4/Klf4	4
GO:0001710	mesodermal cell fate commitment	2/88	18/21210	0.00249382	0.0120625	0.00727602	Bmp4/Foxc2	2
GO:0010763	positive regulation of fibroblast migration	2/88	18/21210	0.00249382	0.0120625	0.00727602	Acta2/Ddr2	2
GO:0020027	hemoglobin metabolic process	2/88	18/21210	0.00249382	0.0120625	0.00727602	Tet2/Klf4	2
GO:0030540	female genitalia development	2/88	18/21210	0.00249382	0.0120625	0.00727602	Fgf10/Tbx3	2
GO:0042415	norepinephrine metabolic process	2/88	18/21210	0.00249382	0.0120625	0.00727602	Gata3/Hand2	2
GO:1904706	negative regulation of vascular smooth muscle cell proliferation	2/88	18/21210	0.00249382	0.0120625	0.00727602	Mef2c/Rgs5	2
GO:0001707	mesoderm formation	3/88	65/21210	0.00250363	0.0120662	0.00727828	Hand1/Bmp4/Foxc2	3
GO:0045668	negative regulation of osteoblast differentiation	3/88	65/21210	0.00250363	0.0120662	0.00727828	Id1/Grem1/Hand2	3
GO:0042471	ear morphogenesis	4/88	137/21210	0.00255403	0.0122649	0.00739808	Fgf10/Six1/Gata3/Prrx1	4
GO:0050671	positive regulation of lymphocyte proliferation	4/88	137/21210	0.00255403	0.0122649	0.00739808	Fgf10/Igf2/Mef2c/Shh	4
GO:0042306	regulation of protein import into nucleus	3/88	66/21210	0.00261505	0.0125129	0.00754769	Shh/Cd36/Bmp4	3
GO:0060389	pathway-restricted SMAD protein phosphorylation	3/88	66/21210	0.00261505	0.0125129	0.00754769	Bmp5/Grem1/Bmp4	3
GO:0030010	establishment of cell polarity	4/88	138/21210	0.00262205	0.0125239	0.00755434	Fgf10/Gata3/Kif26b/Shh	4
GO:0032946	positive regulation of mononuclear cell proliferation	4/88	139/21210	0.0026913	0.0128317	0.00774001	Fgf10/Igf2/Mef2c/Shh	4
GO:0046637	regulation of alpha-beta T cell differentiation	3/88	67/21210	0.00272949	0.0129906	0.00783586	Gata3/Shh/Prdm1	3
GO:0002043	blood vessel endothelial cell proliferation involved in sprouting angiogenesis	2/88	19/21210	0.00277971	0.0131128	0.00790954	Aplnr/Bmp4	2
GO:0035994	response to muscle stretch	2/88	19/21210	0.00277971	0.0131128	0.00790954	Ttn/Fos	2
GO:0040037	negative regulation of fibroblast growth factor receptor signaling pathway	2/88	19/21210	0.00277971	0.0131128	0.00790954	Gata3/Prdm14	2
GO:0090030	regulation of steroid hormone biosynthetic process	2/88	19/21210	0.00277971	0.0131128	0.00790954	Igf2/Bmp5	2
GO:1905276	regulation of epithelial tube formation	2/88	19/21210	0.00277971	0.0131128	0.00790954	Six1/Gata3	2
GO:0045428	regulation of nitric oxide biosynthetic process	3/88	68/21210	0.00284698	0.0134064	0.00808665	Klf2/Cd36/Klf4	3
GO:0048146	positive regulation of fibroblast proliferation	3/88	69/21210	0.00296754	0.0139495	0.00841425	Fgf10/Wnt2/Ddr2	3
GO:0072089	stem cell proliferation	4/88	143/21210	0.00298087	0.0139875	0.0084372	Smarcd3/Tbx3/Shh/Bmp4	4
GO:0035584	calcium-mediated signaling using intracellular calcium source	2/88	20/21210	0.00308026	0.0144033	0.00868799	Kdr/Ptgfr	2
GO:0048557	embryonic digestive tract morphogenesis	2/88	20/21210	0.00308026	0.0144033	0.00868799	Fgf10/Shh	2
GO:0010633	negative regulation of epithelial cell migration	3/88	70/21210	0.00309119	0.014404	0.00868839	Slit2/Mef2c/Klf4	3
GO:0048641	regulation of skeletal muscle tissue development	3/88	70/21210	0.00309119	0.014404	0.00868839	Six1/Mef2c/Shh	3
GO:0002065	columnar/cuboidal epithelial cell differentiation	4/88	146/21210	0.00321154	0.0148908	0.00898204	Gata5/Bmp5/Prdm1/Bmp4	4
GO:0070665	positive regulation of leukocyte proliferation	4/88	146/21210	0.00321154	0.0148908	0.00898204	Fgf10/Igf2/Mef2c/Shh	4
GO:0045669	positive regulation of osteoblast differentiation	3/88	71/21210	0.00321798	0.0148908	0.00898204	Mef2c/Ddr2/Bmp4	3
GO:1904589	regulation of protein import	3/88	71/21210	0.00321798	0.0148908	0.00898204	Shh/Cd36/Bmp4	3
GO:0010611	regulation of cardiac muscle hypertrophy	3/88	72/21210	0.00334791	0.0154386	0.00931243	Gata5/Mef2c/Hand2	3
GO:0030239	myofibril assembly	3/88	72/21210	0.00334791	0.0154386	0.00931243	Xirp1/Ttn/Mef2c	3
GO:0030856	regulation of epithelial cell differentiation	4/88	148/21210	0.00337192	0.0154958	0.00934694	Gata3/Tbx3/Id1/Bmp4	4
GO:0046660	female sex differentiation	4/88	148/21210	0.00337192	0.0154958	0.00934694	Fgf10/Kdr/Tbx3/Bmp4	4
GO:0003283	atrial septum development	2/88	21/21210	0.00339535	0.0154967	0.00934752	Tbx20/Cfc1	2
GO:0031290	retinal ganglion cell axon guidance	2/88	21/21210	0.00339535	0.0154967	0.00934752	Slit2/Nrp1	2
GO:0048569	post-embryonic animal organ development	2/88	21/21210	0.00339535	0.0154967	0.00934752	Kdr/Klf4	2
GO:0080111	DNA demethylation	2/88	21/21210	0.00339535	0.0154967	0.00934752	Gata3/Tet2	2
GO:1901215	negative regulation of neuron death	5/88	245/21210	0.00355144	0.0161815	0.00976056	Six1/Kdr/Nrp1/Mef2c/Shh	5
GO:0051091	positive regulation of DNA-binding transcription factor activity	5/88	246/21210	0.00361347	0.016366	0.00987188	Wnt2/Ddr2/Shh/Grem1/Cd36	5
GO:0002066	columnar/cuboidal epithelial cell development	3/88	74/21210	0.00361733	0.016366	0.00987188	Bmp5/Prdm1/Bmp4	3
GO:0008543	fibroblast growth factor receptor signaling pathway	3/88	74/21210	0.00361733	0.016366	0.00987188	Fgf10/Gata3/Prdm14	3
GO:0042130	negative regulation of T cell proliferation	3/88	74/21210	0.00361733	0.016366	0.00987188	Arg1/Shh/Bmp4	3
GO:0045580	regulation of T cell differentiation	4/88	151/21210	0.00362259	0.016366	0.00987188	Gata3/Shh/Prdm1/Bmp4	4
GO:0050728	negative regulation of inflammatory response	4/88	152/21210	0.00370889	0.0166589	0.0100485	Gata3/Socs3/Slit2/Gpx2	4
GO:0003323	type B pancreatic cell development	2/88	22/21210	0.00372484	0.0166589	0.0100485	Bmp5/Bmp4	2
GO:0032331	negative regulation of chondrocyte differentiation	2/88	22/21210	0.00372484	0.0166589	0.0100485	Grem1/Bmp4	2
GO:0060438	trachea development	2/88	22/21210	0.00372484	0.0166589	0.0100485	Shh/Bmp4	2
GO:0060575	intestinal epithelial cell differentiation	2/88	22/21210	0.00372484	0.0166589	0.0100485	Gata5/Prdm1	2
GO:2001026	regulation of endothelial cell chemotaxis	2/88	22/21210	0.00372484	0.0166589	0.0100485	Kdr/Shh	2
GO:0014743	regulation of muscle hypertrophy	3/88	75/21210	0.00375686	0.0167739	0.0101179	Gata5/Mef2c/Hand2	3
GO:0006809	nitric oxide biosynthetic process	3/88	76/21210	0.00389964	0.0173245	0.01045	Klf2/Cd36/Klf4	3
GO:0007045	cell-substrate adherens junction assembly	3/88	76/21210	0.00389964	0.0173245	0.01045	Kdr/Nrp1/Grem1	3
GO:0048041	focal adhesion assembly	3/88	76/21210	0.00389964	0.0173245	0.01045	Kdr/Nrp1/Grem1	3
GO:0055021	regulation of cardiac muscle tissue growth	3/88	77/21210	0.00404568	0.0177504	0.0107069	Tbx20/Wnt2/Mef2c	3
GO:0071248	cellular response to metal ion	4/88	156/21210	0.00406803	0.0177504	0.0107069	Mef2c/Shh/Fos/Fosb	4
GO:0014912	negative regulation of smooth muscle cell migration	2/88	23/21210	0.00406863	0.0177504	0.0107069	Slit2/Mef2c	2
GO:0035510	DNA dealkylation	2/88	23/21210	0.00406863	0.0177504	0.0107069	Gata3/Tet2	2
GO:0035743	CD4-positive, alpha-beta T cell cytokine production	2/88	23/21210	0.00406863	0.0177504	0.0107069	Gata3/Arg1	2
GO:0043501	skeletal muscle adaptation	2/88	23/21210	0.00406863	0.0177504	0.0107069	Myh7/Tnni1	2
GO:0048333	mesodermal cell differentiation	2/88	23/21210	0.00406863	0.0177504	0.0107069	Bmp4/Foxc2	2
GO:0048532	anatomical structure arrangement	2/88	23/21210	0.00406863	0.0177504	0.0107069	Nrp1/Hoxb2	2
GO:0072202	cell differentiation involved in metanephros development	2/88	23/21210	0.00406863	0.0177504	0.0107069	Grem1/Bmp4	2
GO:0101023	vascular endothelial cell proliferation	2/88	23/21210	0.00406863	0.0177504	0.0107069	Igf2/Mef2c	2
GO:1905562	regulation of vascular endothelial cell proliferation	2/88	23/21210	0.00406863	0.0177504	0.0107069	Igf2/Mef2c	2
GO:0042060	wound healing	6/88	364/21210	0.00407977	0.0177699	0.0107187	Col1a1/Fgf10/Acta2/Shh/Cd36/Foxc2	6
GO:0051250	negative regulation of lymphocyte activation	4/88	157/21210	0.00416136	0.0180958	0.0109153	Arg1/Shh/Prdm1/Bmp4	4
GO:0009611	response to wounding	7/88	490/21210	0.00427299	0.018551	0.0111899	Col1a1/Fgf10/Acta2/Shh/Cd36/Foxc2/Klf4	7
GO:0071277	cellular response to calcium ion	3/88	79/21210	0.00434767	0.0188343	0.0113607	Mef2c/Fos/Fosb	3
GO:0006941	striated muscle contraction	4/88	159/21210	0.00435235	0.0188343	0.0113607	Ttn/Myh7/Myl4/Pgam2	4
GO:0003272	endocardial cushion formation	2/88	24/21210	0.00442658	0.0190322	0.0114801	Tbx20/Bmp5	2
GO:0032352	positive regulation of hormone metabolic process	2/88	24/21210	0.00442658	0.0190322	0.0114801	Igf2/Gata3	2
GO:0042474	middle ear morphogenesis	2/88	24/21210	0.00442658	0.0190322	0.0114801	Six1/Prrx1	2
GO:0043496	regulation of protein homodimerization activity	2/88	24/21210	0.00442658	0.0190322	0.0114801	Mef2c/Id1	2
GO:0046209	nitric oxide metabolic process	3/88	80/21210	0.00450366	0.0193324	0.0116612	Klf2/Cd36/Klf4	3
GO:0002443	leukocyte mediated immunity	6/88	372/21210	0.00453211	0.0194233	0.011716	Aire/Igf2/Gata3/H2-M5/Arg1/Myo1f	6
GO:0042110	T cell activation	7/88	496/21210	0.00456381	0.0195279	0.0117791	Aire/Igf2/Gata3/Arg1/Shh/Prdm1/Bmp4	7
GO:0048747	muscle fiber development	3/88	81/21210	0.004663	0.0199203	0.0120158	Ttn/Six1/Bmp4	3
GO:0045926	negative regulation of growth	5/88	262/21210	0.00471523	0.0201113	0.012131	Slit2/Nrp1/H19/Grem1/Bmp4	5
GO:0001818	negative regulation of cytokine production	5/88	263/21210	0.00479118	0.0204016	0.0123061	Gata3/Klf2/Arg1/Serpinb1a/Klf4	5
GO:0051894	positive regulation of focal adhesion assembly	2/88	25/21210	0.00479858	0.0204016	0.0123061	Kdr/Nrp1	2
GO:0002718	regulation of cytokine production involved in immune response	3/88	82/21210	0.00482572	0.0204195	0.0123169	Gata3/Arg1/Cd36	3
GO:0021675	nerve development	3/88	82/21210	0.00482572	0.0204195	0.0123169	Six1/Nrp1/Hoxb2	3
GO:0046530	photoreceptor cell differentiation	3/88	82/21210	0.00482572	0.0204195	0.0123169	Sdk2/Shh/Prdm1	3
GO:1901888	regulation of cell junction assembly	3/88	83/21210	0.00499184	0.0210889	0.0127207	Kdr/Nrp1/Grem1	3
GO:0043523	regulation of neuron apoptotic process	5/88	266/21210	0.00502429	0.0211925	0.0127832	Six1/Gata3/Kdr/Nrp1/Mef2c	5
GO:0048660	regulation of smooth muscle cell proliferation	4/88	166/21210	0.0050673	0.0213402	0.0128723	Mef2c/Rgs5/Bmp4/Klf4	4
GO:0060420	regulation of heart growth	3/88	84/21210	0.00516137	0.0214615	0.0129454	Tbx20/Wnt2/Mef2c	3
GO:2001057	reactive nitrogen species metabolic process	3/88	84/21210	0.00516137	0.0214615	0.0129454	Klf2/Cd36/Klf4	3
GO:0003299	muscle hypertrophy in response to stress	2/88	26/21210	0.00518451	0.0214615	0.0129454	Myh7/Mef2c	2
GO:0009713	catechol-containing compound biosynthetic process	2/88	26/21210	0.00518451	0.0214615	0.0129454	Gata3/Hand2	2
GO:0014898	cardiac muscle hypertrophy in response to stress	2/88	26/21210	0.00518451	0.0214615	0.0129454	Myh7/Mef2c	2
GO:0042423	catecholamine biosynthetic process	2/88	26/21210	0.00518451	0.0214615	0.0129454	Gata3/Hand2	2
GO:0048799	animal organ maturation	2/88	26/21210	0.00518451	0.0214615	0.0129454	Gata3/Grem1	2
GO:0050927	positive regulation of positive chemotaxis	2/88	26/21210	0.00518451	0.0214615	0.0129454	Fgf10/Kdr	2
GO:0072012	glomerulus vasculature development	2/88	26/21210	0.00518451	0.0214615	0.0129454	Bmp4/Foxc2	2
GO:0090025	regulation of monocyte chemotaxis	2/88	26/21210	0.00518451	0.0214615	0.0129454	Slit2/Grem1	2
GO:1903671	negative regulation of sprouting angiogenesis	2/88	26/21210	0.00518451	0.0214615	0.0129454	Klf2/Klf4	2
GO:0030217	T cell differentiation	5/88	269/21210	0.00526534	0.0217623	0.0131269	Aire/Gata3/Shh/Prdm1/Bmp4	5
GO:0008589	regulation of smoothened signaling pathway	3/88	85/21210	0.00533434	0.0219456	0.0132374	Fgf10/Prrx1/Shh	3
GO:0032526	response to retinoic acid	3/88	85/21210	0.00533434	0.0219456	0.0132374	Mef2c/Halr1/Klf4	3
GO:0034333	adherens junction assembly	3/88	85/21210	0.00533434	0.0219456	0.0132374	Kdr/Nrp1/Grem1	3
GO:0030900	forebrain development	6/88	385/21210	0.00534481	0.0219548	0.013243	Fgf10/Slit2/Nrp1/Tbx3/Shh/Bmp4	6
GO:0030336	negative regulation of cell migration	5/88	271/21210	0.00543053	0.0222727	0.0134347	Slit2/Mef2c/Shh/Grem1/Klf4	5
GO:1902107	positive regulation of leukocyte differentiation	4/88	170/21210	0.00550926	0.0224981	0.0135707	Gata3/Shh/Prdm1/Fos	4
GO:0007044	cell-substrate junction assembly	3/88	86/21210	0.00551076	0.0224981	0.0135707	Kdr/Nrp1/Grem1	3
GO:0014910	regulation of smooth muscle cell migration	3/88	86/21210	0.00551076	0.0224981	0.0135707	Postn/Slit2/Mef2c	3
GO:0010721	negative regulation of cell development	6/88	388/21210	0.00554664	0.0225226	0.0135855	Postn/Slit2/Nrp1/Id1/Shh/Bmp4	6
GO:0002052	positive regulation of neuroblast proliferation	2/88	27/21210	0.00558425	0.0225226	0.0135855	Smarcd3/Shh	2
GO:0014887	cardiac muscle adaptation	2/88	27/21210	0.00558425	0.0225226	0.0135855	Myh7/Mef2c	2
GO:0021871	forebrain regionalization	2/88	27/21210	0.00558425	0.0225226	0.0135855	Shh/Bmp4	2
GO:0050926	regulation of positive chemotaxis	2/88	27/21210	0.00558425	0.0225226	0.0135855	Fgf10/Kdr	2
GO:0060343	trabecula formation	2/88	27/21210	0.00558425	0.0225226	0.0135855	Col1a1/Grem1	2
GO:0060713	labyrinthine layer morphogenesis	2/88	27/21210	0.00558425	0.0225226	0.0135855	Socs3/Bmp5	2
GO:1903010	regulation of bone development	2/88	27/21210	0.00558425	0.0225226	0.0135855	Kdr/Grem1	2
GO:0048659	smooth muscle cell proliferation	4/88	171/21210	0.00562365	0.0226473	0.0136607	Mef2c/Rgs5/Bmp4/Klf4	4
GO:0008593	regulation of Notch signaling pathway	3/88	87/21210	0.00569066	0.0228826	0.0138026	Postn/Fgf10/Gata5	3
GO:0034504	protein localization to nucleus	5/88	276/21210	0.00585953	0.0235262	0.0141909	Col1a1/Six1/Shh/Cd36/Bmp4	5
GO:0044344	cellular response to fibroblast growth factor stimulus	3/88	88/21210	0.00587405	0.0235491	0.0142047	Fgf10/Gata3/Prdm14	3
GO:0051100	negative regulation of binding	4/88	174/21210	0.00597631	0.0237593	0.0143315	Hand1/Xirp1/Id1/Hand2	4
GO:0002068	glandular epithelial cell development	2/88	28/21210	0.00599767	0.0237593	0.0143315	Bmp5/Bmp4	2
GO:0006929	substrate-dependent cell migration	2/88	28/21210	0.00599767	0.0237593	0.0143315	Slit2/Nrp1	2
GO:0021952	central nervous system projection neuron axonogenesis	2/88	28/21210	0.00599767	0.0237593	0.0143315	Cdh11/Slit2	2
GO:0032925	regulation of activin receptor signaling pathway	2/88	28/21210	0.00599767	0.0237593	0.0143315	Fgf10/Cer1	2
GO:0035162	embryonic hemopoiesis	2/88	28/21210	0.00599767	0.0237593	0.0143315	Gata3/Kdr	2
GO:0061311	cell surface receptor signaling pathway involved in heart development	2/88	28/21210	0.00599767	0.0237593	0.0143315	Bmp4/Hand2	2
GO:1902668	negative regulation of axon guidance	2/88	28/21210	0.00599767	0.0237593	0.0143315	Slit2/Nrp1	2
GO:0035914	skeletal muscle cell differentiation	3/88	89/21210	0.00606095	0.023939	0.0144398	Six1/Mef2c/Fos	3
GO:1904035	regulation of epithelial cell apoptotic process	3/88	89/21210	0.00606095	0.023939	0.0144398	Gata3/Kdr/Bmp4	3
GO:0042129	regulation of T cell proliferation	4/88	176/21210	0.00621944	0.0244925	0.0147737	Igf2/Arg1/Shh/Bmp4	4
GO:0048592	eye morphogenesis	4/88	176/21210	0.00621944	0.0244925	0.0147737	Sdk2/Kdr/Prdm1/Bmp4	4
GO:0071774	response to fibroblast growth factor	3/88	90/21210	0.00625138	0.0245792	0.014826	Fgf10/Gata3/Prdm14	3
GO:0032970	regulation of actin filament-based process	6/88	398/21210	0.00625987	0.0245792	0.014826	Slit2/Nrp1/Acta2/Myo1f/Mef2c/Id1	6
GO:0001945	lymph vessel development	2/88	29/21210	0.00642467	0.0250787	0.0151273	Kdr/Foxc2	2
GO:0030224	monocyte differentiation	2/88	29/21210	0.00642467	0.0250787	0.0151273	Mef2c/Bmp4	2
GO:0045992	negative regulation of embryonic development	2/88	29/21210	0.00642467	0.0250787	0.0151273	Gata3/Bmp4	2
GO:1903131	mononuclear cell differentiation	2/88	29/21210	0.00642467	0.0250787	0.0151273	Mef2c/Bmp4	2
GO:0002709	regulation of T cell mediated immunity	3/88	91/21210	0.00644535	0.0250861	0.0151318	Gata3/H2-M5/Arg1	3
GO:0021954	central nervous system neuron development	3/88	91/21210	0.00644535	0.0250861	0.0151318	Cdh11/Slit2/Nrp1	3
GO:0030099	myeloid cell differentiation	6/88	401/21210	0.00648633	0.0252089	0.0152058	Gata3/Klf2/Mef2c/Tet2/Bmp4/Fos	6
GO:0001659	temperature homeostasis	4/88	179/21210	0.00659634	0.025562	0.0154188	Gpx2/Id1/Cd36/Foxc2	4
GO:0043524	negative regulation of neuron apoptotic process	4/88	179/21210	0.00659634	0.025562	0.0154188	Six1/Kdr/Nrp1/Mef2c	4
GO:0007015	actin filament organization	6/88	405/21210	0.00679749	0.0262606	0.0158402	Xirp1/Ttn/Slit2/Nrp1/Cobl/Id1	6
GO:0014909	smooth muscle cell migration	3/88	93/21210	0.00684399	0.0262606	0.0158402	Postn/Slit2/Mef2c	3
GO:0060395	SMAD protein signal transduction	3/88	93/21210	0.00684399	0.0262606	0.0158402	Bmp5/Bmp4/Fos	3
GO:0002724	regulation of T cell cytokine production	2/88	30/21210	0.00686512	0.0262606	0.0158402	Gata3/Arg1	2
GO:0021904	dorsal/ventral neural tube patterning	2/88	30/21210	0.00686512	0.0262606	0.0158402	Shh/Bmp4	2
GO:0042481	regulation of odontogenesis	2/88	30/21210	0.00686512	0.0262606	0.0158402	Shh/Bmp4	2
GO:0044030	regulation of DNA methylation	2/88	30/21210	0.00686512	0.0262606	0.0158402	H19/Prdm14	2
GO:0048643	positive regulation of skeletal muscle tissue development	2/88	30/21210	0.00686512	0.0262606	0.0158402	Mef2c/Shh	2
GO:0061037	negative regulation of cartilage development	2/88	30/21210	0.00686512	0.0262606	0.0158402	Grem1/Bmp4	2
GO:0002449	lymphocyte mediated immunity	5/88	287/21210	0.00688663	0.0263052	0.0158671	Aire/Igf2/Gata3/H2-M5/Arg1	5
GO:1903034	regulation of response to wounding	4/88	182/21210	0.00698811	0.0266546	0.0160779	Acta2/Cd36/Foxc2/Klf4	4
GO:0032602	chemokine production	3/88	94/21210	0.00704869	0.0268474	0.0161942	Postn/Aire/Klf4	3
GO:0009612	response to mechanical stimulus	4/88	183/21210	0.00712204	0.0270881	0.0163394	Ttn/Col1a1/Cd36/Fos	4
GO:0001704	formation of primary germ layer	3/88	95/21210	0.007257	0.0274459	0.0165552	Hand1/Bmp4/Foxc2	3
GO:0045619	regulation of lymphocyte differentiation	4/88	184/21210	0.00725767	0.0274459	0.0165552	Gata3/Shh/Prdm1/Bmp4	4
GO:0002026	regulation of the force of heart contraction	2/88	31/21210	0.00731891	0.0274459	0.0165552	Myh7/Myl4	2
GO:0003309	type B pancreatic cell differentiation	2/88	31/21210	0.00731891	0.0274459	0.0165552	Bmp5/Bmp4	2
GO:0033081	regulation of T cell differentiation in thymus	2/88	31/21210	0.00731891	0.0274459	0.0165552	Shh/Bmp4	2
GO:0045662	negative regulation of myoblast differentiation	2/88	31/21210	0.00731891	0.0274459	0.0165552	Tbx3/Bmp4	2
GO:0060795	cell fate commitment involved in formation of primary germ layer	2/88	31/21210	0.00731891	0.0274459	0.0165552	Bmp4/Foxc2	2
GO:1903393	positive regulation of adherens junction organization	2/88	31/21210	0.00731891	0.0274459	0.0165552	Kdr/Nrp1	2
GO:2000352	negative regulation of endothelial cell apoptotic process	2/88	31/21210	0.00731891	0.0274459	0.0165552	Gata3/Kdr	2
GO:2001014	regulation of skeletal muscle cell differentiation	2/88	31/21210	0.00731891	0.0274459	0.0165552	Six1/Mef2c	2
GO:0002822	regulation of adaptive immune response based on somatic recombination of immune receptors built from immunoglobulin superfamily domains	4/88	185/21210	0.00739499	0.0276923	0.0167038	Gata3/H2-M5/Arg1/Mef2c	4
GO:0001764	neuron migration	4/88	187/21210	0.00767476	0.0286196	0.0172631	Gata3/Tbx20/Nrp1/Mef2c	4
GO:0002695	negative regulation of leukocyte activation	4/88	187/21210	0.00767476	0.0286196	0.0172631	Arg1/Shh/Prdm1/Bmp4	4
GO:0002706	regulation of lymphocyte mediated immunity	4/88	187/21210	0.00767476	0.0286196	0.0172631	Igf2/Gata3/H2-M5/Arg1	4
GO:0002828	regulation of type 2 immune response	2/88	32/21210	0.00778592	0.0288327	0.0173917	Gata3/Arg1	2
GO:0031069	hair follicle morphogenesis	2/88	32/21210	0.00778592	0.0288327	0.0173917	Fgf10/Shh	2
GO:0040036	regulation of fibroblast growth factor receptor signaling pathway	2/88	32/21210	0.00778592	0.0288327	0.0173917	Gata3/Prdm14	2
GO:0043537	negative regulation of blood vessel endothelial cell migration	2/88	32/21210	0.00778592	0.0288327	0.0173917	Mef2c/Klf4	2
GO:0060561	apoptotic process involved in morphogenesis	2/88	32/21210	0.00778592	0.0288327	0.0173917	Foxc2/Hand2	2
GO:0016358	dendrite development	5/88	296/21210	0.00781607	0.0289043	0.0174349	Nrp1/Mef2c/Bmp5/Cobl/Id1	5
GO:2001237	negative regulation of extrinsic apoptotic signaling pathway	3/88	98/21210	0.00790372	0.029188	0.017606	Fgf10/Nrp1/Bmp4	3
GO:0045088	regulation of innate immune response	5/88	297/21210	0.00792447	0.0292242	0.0176279	Igf2/Arg1/Myo1f/Serpinb1a/Cd36	5
GO:0051402	neuron apoptotic process	5/88	298/21210	0.00803391	0.0295462	0.0178221	Six1/Gata3/Kdr/Nrp1/Mef2c	5
GO:1902105	regulation of leukocyte differentiation	5/88	298/21210	0.00803391	0.0295462	0.0178221	Gata3/Shh/Prdm1/Bmp4/Fos	5
GO:0043491	protein kinase B signaling	4/88	190/21210	0.00810737	0.0297753	0.0179603	Igf2/Gata3/Kdr/Klf4	4
GO:0048566	embryonic digestive tract development	2/88	33/21210	0.00826603	0.0302748	0.0182615	Fgf10/Shh	2
GO:1901890	positive regulation of cell junction assembly	2/88	33/21210	0.00826603	0.0302748	0.0182615	Kdr/Nrp1	2
GO:0060326	cell chemotaxis	5/88	301/21210	0.00836855	0.0306083	0.0184627	Slit2/Kdr/Nrp1/Shh/Grem1	5
GO:0050773	regulation of dendrite development	4/88	192/21210	0.0084045	0.0306977	0.0185166	Mef2c/Bmp5/Cobl/Id1	4
GO:0021915	neural tube development	4/88	193/21210	0.0085557	0.0311647	0.0187983	Bmp5/Cobl/Shh/Bmp4	4
GO:0022408	negative regulation of cell-cell adhesion	4/88	193/21210	0.0085557	0.0311647	0.0187983	Arg1/Shh/Bmp4/Klf4	4
GO:0002446	neutrophil mediated immunity	2/88	34/21210	0.00875914	0.0317757	0.0191669	Arg1/Myo1f	2
GO:0035883	enteroendocrine cell differentiation	2/88	34/21210	0.00875914	0.0317757	0.0191669	Bmp5/Bmp4	2
GO:0060487	lung epithelial cell differentiation	2/88	34/21210	0.00875914	0.0317757	0.0191669	Fgf10/Klf2	2
GO:0001910	regulation of leukocyte mediated cytotoxicity	3/88	103/21210	0.00905509	0.032716	0.0197341	Igf2/H2-M5/Arg1	3
GO:0045778	positive regulation of ossification	3/88	103/21210	0.00905509	0.032716	0.0197341	Mef2c/Ddr2/Bmp4	3
GO:1903426	regulation of reactive oxygen species biosynthetic process	3/88	103/21210	0.00905509	0.032716	0.0197341	Klf2/Cd36/Klf4	3
GO:0008045	motor neuron axon guidance	2/88	35/21210	0.00926513	0.0332285	0.0200432	Slit2/Nrp1	2
GO:0009954	proximal/distal pattern formation	2/88	35/21210	0.00926513	0.0332285	0.0200432	Fgf10/Grem1	2
GO:0038084	vascular endothelial growth factor signaling pathway	2/88	35/21210	0.00926513	0.0332285	0.0200432	Kdr/Nrp1	2
GO:0060479	lung cell differentiation	2/88	35/21210	0.00926513	0.0332285	0.0200432	Fgf10/Klf2	2
GO:1902895	positive regulation of pri-miRNA transcription by RNA polymerase II	2/88	35/21210	0.00926513	0.0332285	0.0200432	Bmp4/Fos	2
GO:0002367	cytokine production involved in immune response	3/88	104/21210	0.00929651	0.0332285	0.0200432	Gata3/Arg1/Cd36	3
GO:0042136	neurotransmitter biosynthetic process	3/88	104/21210	0.00929651	0.0332285	0.0200432	Klf2/Cd36/Klf4	3
GO:0046634	regulation of alpha-beta T cell activation	3/88	104/21210	0.00929651	0.0332285	0.0200432	Gata3/Shh/Prdm1	3
GO:0007519	skeletal muscle tissue development	4/88	198/21210	0.00933852	0.033334	0.0201069	Six1/Mef2c/Shh/Fos	4
GO:0045927	positive regulation of growth	5/88	312/21210	0.00967844	0.0345013	0.0208109	Igf2/Tbx20/Wnt2/Nrp1/Mef2c	5
GO:0035115	embryonic forelimb morphogenesis	2/88	36/21210	0.00978389	0.0347843	0.0209816	Tbx3/Shh	2
GO:0051973	positive regulation of telomerase activity	2/88	36/21210	0.00978389	0.0347843	0.0209816	Grem1/Klf4	2
GO:0002819	regulation of adaptive immune response	4/88	201/21210	0.00982991	0.0349014	0.0210523	Gata3/H2-M5/Arg1/Mef2c	4
GO:0021884	forebrain neuron development	2/88	37/21210	0.0103153	0.0363184	0.021907	Slit2/Nrp1	2
GO:0045601	regulation of endothelial cell differentiation	2/88	37/21210	0.0103153	0.0363184	0.021907	Id1/Bmp4	2
GO:0048665	neuron fate specification	2/88	37/21210	0.0103153	0.0363184	0.021907	Six1/Shh	2
GO:0048846	axon extension involved in axon guidance	2/88	37/21210	0.0103153	0.0363184	0.021907	Slit2/Nrp1	2
GO:0060674	placenta blood vessel development	2/88	37/21210	0.0103153	0.0363184	0.021907	Socs3/Wnt2	2
GO:1902284	neuron projection extension involved in neuron projection guidance	2/88	37/21210	0.0103153	0.0363184	0.021907	Slit2/Nrp1	2
GO:0003018	vascular process in circulatory system	4/88	204/21210	0.0103378	0.0363184	0.021907	Slit2/Kdr/Acta2/Foxc2	4
GO:0006959	humoral immune response	4/88	204/21210	0.0103378	0.0363184	0.021907	Aire/Gata3/Masp1/Mef2c	4
GO:0098742	cell-cell adhesion via plasma-membrane adhesion molecules	4/88	205/21210	0.0105108	0.0368777	0.0222444	Cdh11/Sdk2/Gata5/Klf4	4
GO:0045621	positive regulation of lymphocyte differentiation	3/88	109/21210	0.0105599	0.0369529	0.0222897	Gata3/Shh/Prdm1	3
GO:0048145	regulation of fibroblast proliferation	3/88	109/21210	0.0105599	0.0369529	0.0222897	Fgf10/Wnt2/Ddr2	3
GO:0051052	regulation of DNA metabolic process	6/88	446/21210	0.0106417	0.0371903	0.0224329	Fgf10/Gata3/H19/Grem1/Prdm14/Klf4	6
GO:0031032	actomyosin structure organization	4/88	206/21210	0.0106857	0.0372953	0.0224963	Xirp1/Ttn/Nrp1/Mef2c	4
GO:2000379	positive regulation of reactive oxygen species metabolic process	3/88	110/21210	0.010824	0.0375685	0.0226611	Klf2/Cd36/Klf4	3
GO:0000578	embryonic axis specification	2/88	38/21210	0.0108593	0.0375685	0.0226611	Cobl/Tbx3	2
GO:0010762	regulation of fibroblast migration	2/88	38/21210	0.0108593	0.0375685	0.0226611	Acta2/Ddr2	2
GO:0030513	positive regulation of BMP signaling pathway	2/88	38/21210	0.0108593	0.0375685	0.0226611	Kdr/Bmp4	2
GO:0042092	type 2 immune response	2/88	38/21210	0.0108593	0.0375685	0.0226611	Gata3/Arg1	2
GO:0045880	positive regulation of smoothened signaling pathway	2/88	38/21210	0.0108593	0.0375685	0.0226611	Prrx1/Shh	2
GO:0060538	skeletal muscle organ development	4/88	207/21210	0.0108625	0.0375685	0.0226611	Six1/Mef2c/Shh/Fos	4
GO:0034329	cell junction assembly	4/88	208/21210	0.0110411	0.0380876	0.0229742	Cdh11/Kdr/Nrp1/Grem1	4
GO:0050866	negative regulation of cell activation	4/88	208/21210	0.0110411	0.0380876	0.0229742	Arg1/Shh/Prdm1/Bmp4	4
GO:0046632	alpha-beta T cell differentiation	3/88	111/21210	0.0110918	0.0381639	0.0230202	Gata3/Shh/Prdm1	3
GO:0048144	fibroblast proliferation	3/88	111/21210	0.0110918	0.0381639	0.0230202	Fgf10/Wnt2/Ddr2	3
GO:1903708	positive regulation of hemopoiesis	4/88	209/21210	0.0112217	0.0385609	0.0232597	Gata3/Shh/Prdm1/Fos	4
GO:0060606	tube closure	3/88	112/21210	0.0113635	0.0387783	0.0233908	Fgf10/Cobl/Bmp4	3
GO:0090100	positive regulation of transmembrane receptor protein serine/threonine kinase signaling pathway	3/88	112/21210	0.0113635	0.0387783	0.0233908	Kdr/Bmp5/Bmp4	3
GO:0010613	positive regulation of cardiac muscle hypertrophy	2/88	39/21210	0.0114156	0.0387783	0.0233908	Mef2c/Hand2	2
GO:0021983	pituitary gland development	2/88	39/21210	0.0114156	0.0387783	0.0233908	Fgf10/Bmp4	2
GO:0032781	positive regulation of ATPase activity	2/88	39/21210	0.0114156	0.0387783	0.0233908	Fgf10/Myl4	2
GO:0046006	regulation of activated T cell proliferation	2/88	39/21210	0.0114156	0.0387783	0.0233908	Igf2/Arg1	2
GO:0046885	regulation of hormone biosynthetic process	2/88	39/21210	0.0114156	0.0387783	0.0233908	Igf2/Bmp5	2
GO:0070570	regulation of neuron projection regeneration	2/88	39/21210	0.0114156	0.0387783	0.0233908	Prrx1/Klf4	2
GO:1902692	regulation of neuroblast proliferation	2/88	39/21210	0.0114156	0.0387783	0.0233908	Smarcd3/Shh	2
GO:0042098	T cell proliferation	4/88	211/21210	0.0115884	0.0393152	0.0237147	Igf2/Arg1/Shh/Bmp4	4
GO:0090101	negative regulation of transmembrane receptor protein serine/threonine kinase signaling pathway	3/88	113/21210	0.011639	0.0394366	0.0237879	Tbx20/Cer1/Grem1	3
GO:0007204	positive regulation of cytosolic calcium ion concentration	5/88	328/21210	0.0118266	0.0400215	0.0241407	Aplnr/Kdr/Ptgfr/Cd36/Bmp4	5
GO:0016525	negative regulation of angiogenesis	3/88	114/21210	0.0119183	0.040098	0.0241868	Klf2/Cd36/Klf4	3
GO:0046822	regulation of nucleocytoplasmic transport	3/88	114/21210	0.0119183	0.040098	0.0241868	Shh/Cd36/Bmp4	3
GO:1904019	epithelial cell apoptotic process	3/88	114/21210	0.0119183	0.040098	0.0241868	Gata3/Kdr/Bmp4	3
GO:0002369	T cell cytokine production	2/88	40/21210	0.0119843	0.040098	0.0241868	Gata3/Arg1	2
GO:0002686	negative regulation of leukocyte migration	2/88	40/21210	0.0119843	0.040098	0.0241868	Slit2/Grem1	2
GO:0014742	positive regulation of muscle hypertrophy	2/88	40/21210	0.0119843	0.040098	0.0241868	Mef2c/Hand2	2
GO:0045747	positive regulation of Notch signaling pathway	2/88	40/21210	0.0119843	0.040098	0.0241868	Fgf10/Gata5	2
GO:0070207	protein homotrimerization	2/88	40/21210	0.0119843	0.040098	0.0241868	Arg1/Col23a1	2
GO:0071542	dopaminergic neuron differentiation	2/88	40/21210	0.0119843	0.040098	0.0241868	Wnt2/Shh	2
GO:0010927	cellular component assembly involved in morphogenesis	3/88	116/21210	0.0124884	0.0417324	0.0251727	Xirp1/Ttn/Mef2c	3
GO:0021522	spinal cord motor neuron differentiation	2/88	41/21210	0.0125653	0.041832	0.0252328	Tbx20/Shh	2
GO:0021955	central nervous system neuron axonogenesis	2/88	41/21210	0.0125653	0.041832	0.0252328	Cdh11/Slit2	2
GO:0030501	positive regulation of bone mineralization	2/88	41/21210	0.0125653	0.041832	0.0252328	Mef2c/Bmp4	2
GO:0007163	establishment or maintenance of cell polarity	4/88	217/21210	0.0127348	0.0422909	0.0255096	Fgf10/Gata3/Kif26b/Shh	4
GO:0008406	gonad development	4/88	217/21210	0.0127348	0.0422909	0.0255096	Nr0b1/Gata3/Kdr/Bmp4	4
GO:0014020	primary neural tube formation	3/88	118/21210	0.013074	0.0433098	0.0261242	Bmp5/Cobl/Bmp4	3
GO:2000181	negative regulation of blood vessel morphogenesis	3/88	118/21210	0.013074	0.0433098	0.0261242	Klf2/Cd36/Klf4	3
GO:0002573	myeloid leukocyte differentiation	4/88	219/21210	0.0131324	0.0433736	0.0261627	Gata3/Mef2c/Bmp4/Fos	4
GO:0042445	hormone metabolic process	4/88	219/21210	0.0131324	0.0433736	0.0261627	Igf2/Gata3/Bmp5/Shh	4
GO:0038083	peptidyl-tyrosine autophosphorylation	2/88	42/21210	0.0131583	0.0433736	0.0261627	Kdr/Grem1	2
GO:1902742	apoptotic process involved in development	2/88	42/21210	0.0131583	0.0433736	0.0261627	Foxc2/Hand2	2
GO:0045666	positive regulation of neuron differentiation	6/88	468/21210	0.0132448	0.043605	0.0263023	Nrp1/Mef2c/Bmp5/Cobl/Shh/Bmp4	6
GO:0002062	chondrocyte differentiation	3/88	119/21210	0.0133727	0.0439717	0.0265234	Mef2c/Grem1/Bmp4	3
GO:0032259	methylation	5/88	339/21210	0.013479	0.0442123	0.0266686	Gata3/H19/Tet2/Prdm1/Prdm14	5
GO:0050768	negative regulation of neurogenesis	5/88	339/21210	0.013479	0.0442123	0.0266686	Slit2/Nrp1/Id1/Shh/Bmp4	5
GO:0045137	development of primary sexual characteristics	4/88	221/21210	0.013538	0.044297	0.0267196	Nr0b1/Gata3/Kdr/Bmp4	4
GO:0050707	regulation of cytokine secretion	4/88	221/21210	0.013538	0.044297	0.0267196	Postn/Gata3/Serpinb1a/Cd36	4
GO:0007409	axonogenesis	6/88	473/21210	0.0138937	0.0454054	0.0273882	Cdh11/Gata3/Slit2/Nrp1/Cobl/Shh	6
GO:1903409	reactive oxygen species biosynthetic process	3/88	121/21210	0.0139815	0.0456365	0.0275276	Klf2/Cd36/Klf4	3
GO:0008286	insulin receptor signaling pathway	3/88	122/21210	0.0142918	0.0465354	0.0280699	Igf2/Socs3/Foxc2	3
GO:0008584	male gonad development	3/88	122/21210	0.0142918	0.0465354	0.0280699	Nr0b1/Gata3/Kdr	3
GO:0071241	cellular response to inorganic substance	4/88	226/21210	0.0145864	0.0472702	0.028513	Mef2c/Shh/Fos/Fosb	4
GO:0046546	development of primary male sexual characteristics	3/88	123/21210	0.0146059	0.0472702	0.028513	Nr0b1/Gata3/Kdr	3
GO:0050868	negative regulation of T cell activation	3/88	123/21210	0.0146059	0.0472702	0.028513	Arg1/Shh/Bmp4	3
GO:0060759	regulation of response to cytokine stimulus	3/88	123/21210	0.0146059	0.0472702	0.028513	Slit2/Arg1/Klf4	3
GO:1900180	regulation of protein localization to nucleus	3/88	123/21210	0.0146059	0.0472702	0.028513	Shh/Cd36/Bmp4	3
GO:0032956	regulation of actin cytoskeleton organization	5/88	348/21210	0.014942	0.0482993	0.0291338	Slit2/Nrp1/Myo1f/Mef2c/Id1	5
GO:0035136	forelimb morphogenesis	2/88	45/21210	0.0150089	0.0483399	0.0291583	Tbx3/Shh	2
GO:0071526	semaphorin-plexin signaling pathway	2/88	45/21210	0.0150089	0.0483399	0.0291583	Nrp1/Hand2	2
GO:1902893	regulation of pri-miRNA transcription by RNA polymerase II	2/88	45/21210	0.0150089	0.0483399	0.0291583	Bmp4/Fos	2
GO:0060828	regulation of canonical Wnt signaling pathway	4/88	229/21210	0.0152396	0.0489265	0.0295121	Col1a1/Fgf10/Shh/Grem1	4
GO:0031341	regulation of cell killing	3/88	125/21210	0.015246	0.0489265	0.0295121	Igf2/H2-M5/Arg1	3
GO:0060048	cardiac muscle contraction	3/88	125/21210	0.015246	0.0489265	0.0295121	Ttn/Myh7/Myl4	3
GO:0048871	multicellular organismal homeostasis	6/88	485/21210	0.0155414	0.0498146	0.0300479	Kdr/Gpx2/Id1/Cd36/Prdm14/Foxc2	6
GO:0007631	feeding behavior	3/88	126/21210	0.0155719	0.0498525	0.0300707	Dmbx1/Cd36/Hand2	3
GO:0002707	negative regulation of lymphocyte mediated immunity	2/88	46/21210	0.0156493	0.0499804	0.0301478	Igf2/Arg1	2
GO:1902667	regulation of axon guidance	2/88	46/21210	0.0156493	0.0499804	0.0301478	Slit2/Nrp1	2

## Sheet: GO_PC2_top100_pos
ID	Description	GeneRatio	BgRatio	pvalue	p.adjust	qvalue	geneID	Count
GO:0007626	locomotory behavior	9/91	251/21210	1.32856e-06	0.00199949	0.00172294	Apba2/Sez6/Pak6/Otog/Cend1/Grm6/Astn1/Lrrk2/Mcoln3	9
GO:0060078	regulation of postsynaptic membrane potential	6/91	113/21210	9.22784e-06	0.00590713	0.00509011	Grin2b/Rgs7/Sez6/Gabra3/Lrrk2/Rgs7bp	6
GO:0048168	regulation of neuronal synaptic plasticity	5/91	69/21210	1.1775e-05	0.00590713	0.00509011	Grin2b/Vgf/Syt4/Shisa6/Syp	5
GO:0006836	neurotransmitter transport	8/91	303/21210	4.8125e-05	0.018107	0.0156026	Apba2/Syt4/Slc22a3/Slc17a6/Prkcb/Syp/Lrrk2/Slc6a11	8
GO:0048172	regulation of short-term neuronal synaptic plasticity	3/91	20/21210	8.26108e-05	0.0214803	0.0185093	Syt4/Shisa6/Syp	3
GO:2000300	regulation of synaptic vesicle exocytosis	5/91	104/21210	8.56356e-05	0.0214803	0.0185093	Apba2/Syt4/Prkcb/Syp/Lrrk2	5
GO:1902803	regulation of synaptic vesicle transport	5/91	109/21210	0.000106976	0.0222539	0.019176	Apba2/Syt4/Prkcb/Syp/Lrrk2	5
GO:0042391	regulation of membrane potential	9/91	442/21210	0.000118293	0.0222539	0.019176	Grin2b/Rgs7/Sez6/Gabra3/Kcnh8/Trpa1/Lrrk2/Scn3b/Rgs7bp	9
GO:0051961	negative regulation of nervous system development	8/91	363/21210	0.000168339	0.02815	0.0242565	Bcl11a/Sez6/Syt4/Cend1/Fat3/Lrrk2/Sema6a/Bmerb1	8
GO:0001505	regulation of neurotransmitter levels	8/91	378/21210	0.000221598	0.0333505	0.0287378	Apba2/Syt4/Slc22a3/Slc17a6/Prkcb/Syp/Lrrk2/Slc6a11	8
GO:0031345	negative regulation of cell projection organization	6/91	208/21210	0.000275923	0.0347438	0.0299384	Bcl11a/Grin2b/Sez6/Fat3/Lrrk2/Sema6a	6
GO:0046928	regulation of neurotransmitter secretion	5/91	137/21210	0.000311341	0.0347438	0.0299384	Apba2/Syt4/Prkcb/Syp/Lrrk2	5
GO:0017158	regulation of calcium ion-dependent exocytosis	5/91	139/21210	0.000332856	0.0347438	0.0299384	Apba2/Syt4/Prkcb/Syp/Lrrk2	5
GO:0016079	synaptic vesicle exocytosis	5/91	140/21210	0.000344028	0.0347438	0.0299384	Apba2/Syt4/Prkcb/Syp/Lrrk2	5
GO:0021680	cerebellar Purkinje cell layer development	3/91	32/21210	0.000346284	0.0347438	0.0299384	Sez6/Cend1/Faim2	3
GO:0099504	synaptic vesicle cycle	6/91	224/21210	0.000409676	0.0358594	0.0308997	Apba2/Syt4/Slc17a6/Prkcb/Syp/Lrrk2	6
GO:0098693	regulation of synaptic vesicle cycle	5/91	147/21210	0.000430373	0.0358594	0.0308997	Apba2/Syt4/Prkcb/Syp/Lrrk2	5
GO:0031338	regulation of vesicle fusion	3/91	35/21210	0.00045271	0.0358594	0.0308997	Syt4/Stxbp6/Pla2g4a	3
GO:2000171	negative regulation of dendrite development	3/91	35/21210	0.00045271	0.0358594	0.0308997	Bcl11a/Sez6/Fat3	3
GO:0043270	positive regulation of ion transport	7/91	326/21210	0.000509881	0.0383686	0.0330618	Grin2b/Rgs7/Syt4/Trpa1/Grm6/Scn3b/Alox5	7
GO:0050768	negative regulation of neurogenesis	7/91	339/21210	0.000642626	0.0460549	0.039685	Bcl11a/Sez6/Syt4/Fat3/Lrrk2/Sema6a/Bmerb1	7

## Sheet: GO_DEGs.down_d3_CM_vs_WT
ID	Description	GeneRatio	BgRatio	pvalue	p.adjust	qvalue	geneID	Count
GO:0015669	gas transport	2/30	15/21602	0.000193581	0.0439877	0.0380428	Car4/Car12	2
GO:0019755	one-carbon compound transport	2/30	16/21602	0.000221044	0.0439877	0.0380428	Car4/Car12	2

## Sheet: GO_DEGs.down_d5_CM_vs_WT
ID	Description	GeneRatio	BgRatio	pvalue	p.adjust	qvalue	geneID	Count
	No GO enriched

## Sheet: GO_DEGs.up_d3_CM_vs_WT
ID	Description	GeneRatio	BgRatio	pvalue	p.adjust	qvalue	geneID	Count
GO:0034587	piRNA metabolic process	2/6	18/21602	9.81718e-06	0.00257814	0.000912308	Mov10l1/Tdrd1	2
GO:0043046	DNA methylation involved in gamete generation	2/6	19/21602	1.09708e-05	0.00257814	0.000912308	Mov10l1/Tdrd1	2
GO:0006305	DNA alkylation	2/6	68/21602	0.000145267	0.0170688	0.00604004	Mov10l1/Tdrd1	2
GO:0006306	DNA methylation	2/6	68/21602	0.000145267	0.0170688	0.00604004	Mov10l1/Tdrd1	2
GO:0044728	DNA methylation or demethylation	2/6	86/21602	0.000232559	0.0218605	0.00773565	Mov10l1/Tdrd1	2
GO:0006304	DNA modification	2/6	99/21602	0.000308162	0.0241393	0.00854203	Mov10l1/Tdrd1	2
GO:0060402	calcium ion transport into cytosol	2/6	157/21602	0.000772368	0.0424996	0.0150391	Cav1/Ryr3	2
GO:0006941	striated muscle contraction	2/6	164/21602	0.000842277	0.0424996	0.0150391	Cav1/Ryr3	2
GO:0031047	gene silencing by RNA	2/6	170/21602	0.000904558	0.0424996	0.0150391	Mov10l1/Tdrd1	2
GO:0060401	cytosolic calcium ion transport	2/6	177/21602	0.000979964	0.0424996	0.0150391	Cav1/Ryr3	2
GO:0051651	maintenance of location in cell	2/6	214/21602	0.00142734	0.0424996	0.0150391	Cav1/Ryr3	2
GO:0016458	gene silencing	2/6	281/21602	0.00244336	0.0424996	0.0150391	Mov10l1/Tdrd1	2
GO:0043414	macromolecule methylation	2/6	297/21602	0.00272464	0.0424996	0.0150391	Mov10l1/Tdrd1	2
GO:0006936	muscle contraction	2/6	299/21602	0.00276083	0.0424996	0.0150391	Cav1/Ryr3	2
GO:0051001	negative regulation of nitric-oxide synthase activity	1/6	10/21602	0.00277463	0.0424996	0.0150391	Cav1	1
GO:0060484	lung-associated mesenchyme development	1/6	10/21602	0.00277463	0.0424996	0.0150391	Dppa4	1
GO:0051321	meiotic cell cycle	2/6	304/21602	0.00285233	0.0424996	0.0150391	Mov10l1/Tdrd1	2
GO:0001765	membrane raft assembly	1/6	11/21602	0.00305174	0.0424996	0.0150391	Cav1	1
GO:0060056	mammary gland involution	1/6	11/21602	0.00305174	0.0424996	0.0150391	Cav1	1
GO:0060353	regulation of cell adhesion molecule production	1/6	11/21602	0.00305174	0.0424996	0.0150391	Cav1	1
GO:0086103	G protein-coupled receptor signaling pathway involved in heart process	1/6	11/21602	0.00305174	0.0424996	0.0150391	Cav1	1
GO:0051235	maintenance of location	2/6	324/21602	0.0032326	0.0424996	0.0150391	Cav1/Ryr3	2
GO:0016264	gap junction assembly	1/6	12/21602	0.00332878	0.0424996	0.0150391	Cav1	1
GO:0036295	cellular response to increased oxygen levels	1/6	12/21602	0.00332878	0.0424996	0.0150391	Cav1	1
GO:0044766	multi-organism transport	1/6	12/21602	0.00332878	0.0424996	0.0150391	Cav1	1
GO:0046794	transport of virus	1/6	12/21602	0.00332878	0.0424996	0.0150391	Cav1	1
GO:0072584	caveolin-mediated endocytosis	1/6	12/21602	0.00332878	0.0424996	0.0150391	Cav1	1
GO:1902579	multi-organism localization	1/6	12/21602	0.00332878	0.0424996	0.0150391	Cav1	1
GO:0007204	positive regulation of cytosolic calcium ion concentration	2/6	331/21602	0.00337108	0.0424996	0.0150391	Cav1/Ryr3	2
GO:0048548	regulation of pinocytosis	1/6	13/21602	0.00360577	0.0424996	0.0150391	Cav1	1
GO:0060352	cell adhesion molecule production	1/6	13/21602	0.00360577	0.0424996	0.0150391	Cav1	1
GO:1903817	negative regulation of voltage-gated potassium channel activity	1/6	13/21602	0.00360577	0.0424996	0.0150391	Cav1	1
GO:0032259	methylation	2/6	351/21602	0.00378201	0.0424996	0.0150391	Mov10l1/Tdrd1	2
GO:0010644	cell communication by electrical coupling	1/6	14/21602	0.00388268	0.0424996	0.0150391	Cav1	1
GO:0031953	negative regulation of protein autophosphorylation	1/6	14/21602	0.00388268	0.0424996	0.0150391	Cav1	1
GO:0032769	negative regulation of monooxygenase activity	1/6	14/21602	0.00388268	0.0424996	0.0150391	Cav1	1
GO:0038166	angiotensin-activated signaling pathway	1/6	14/21602	0.00388268	0.0424996	0.0150391	Cav1	1
GO:0042532	negative regulation of tyrosine phosphorylation of STAT protein	1/6	14/21602	0.00388268	0.0424996	0.0150391	Cav1	1
GO:0044764	multi-organism cellular process	1/6	14/21602	0.00388268	0.0424996	0.0150391	Cav1	1
GO:0098911	regulation of ventricular cardiac muscle cell action potential	1/6	14/21602	0.00388268	0.0424996	0.0150391	Cav1	1
GO:0036296	response to increased oxygen levels	1/6	15/21602	0.00415954	0.0424996	0.0150391	Cav1	1
GO:0060546	negative regulation of necroptotic process	1/6	15/21602	0.00415954	0.0424996	0.0150391	Cav1	1
GO:0062099	negative regulation of programmed necrotic cell death	1/6	15/21602	0.00415954	0.0424996	0.0150391	Cav1	1
GO:0071360	cellular response to exogenous dsRNA	1/6	15/21602	0.00415954	0.0424996	0.0150391	Cav1	1
GO:1904294	positive regulation of ERAD pathway	1/6	15/21602	0.00415954	0.0424996	0.0150391	Cav1	1
GO:2000811	negative regulation of anoikis	1/6	15/21602	0.00415954	0.0424996	0.0150391	Cav1	1
GO:0051480	regulation of cytosolic calcium ion concentration	2/6	376/21602	0.0043273	0.0427355	0.0151225	Cav1/Ryr3	2
GO:1903779	regulation of cardiac conduction	1/6	16/21602	0.00443632	0.0427355	0.0151225	Cav1	1
GO:0000188	inactivation of MAPK activity	1/6	18/21602	0.00498971	0.0427355	0.0151225	Cav1	1
GO:0032570	response to progesterone	1/6	18/21602	0.00498971	0.0427355	0.0151225	Cav1	1
GO:0045019	negative regulation of nitric oxide biosynthetic process	1/6	18/21602	0.00498971	0.0427355	0.0151225	Cav1	1
GO:0086011	membrane repolarization during action potential	1/6	18/21602	0.00498971	0.0427355	0.0151225	Cav1	1
GO:1904406	negative regulation of nitric oxide metabolic process	1/6	18/21602	0.00498971	0.0427355	0.0151225	Cav1	1
GO:0003012	muscle system process	2/6	411/21602	0.00514911	0.0427355	0.0151225	Cav1/Ryr3	2
GO:0034138	toll-like receptor 3 signaling pathway	1/6	19/21602	0.00526631	0.0427355	0.0151225	Cav1	1
GO:0060544	regulation of necroptotic process	1/6	19/21602	0.00526631	0.0427355	0.0151225	Cav1	1
GO:0062098	regulation of programmed necrotic cell death	1/6	19/21602	0.00526631	0.0427355	0.0151225	Cav1	1
GO:0006816	calcium ion transport	2/6	424/21602	0.00547155	0.0427355	0.0151225	Cav1/Ryr3	2
GO:0060547	negative regulation of necrotic cell death	1/6	20/21602	0.00554284	0.0427355	0.0151225	Cav1	1
GO:0010875	positive regulation of cholesterol efflux	1/6	21/21602	0.00581931	0.0427355	0.0151225	Cav1	1
GO:0051481	negative regulation of cytosolic calcium ion concentration	1/6	21/21602	0.00581931	0.0427355	0.0151225	Ryr3	1
GO:1901017	negative regulation of potassium ion transmembrane transporter activity	1/6	21/21602	0.00581931	0.0427355	0.0151225	Cav1	1
GO:1904385	cellular response to angiotensin	1/6	21/21602	0.00581931	0.0427355	0.0151225	Cav1	1
GO:2000209	regulation of anoikis	1/6	21/21602	0.00581931	0.0427355	0.0151225	Cav1	1
GO:0007141	male meiosis I	1/6	22/21602	0.00609571	0.0427838	0.0151396	Mov10l1	1
GO:0071359	cellular response to dsRNA	1/6	22/21602	0.00609571	0.0427838	0.0151396	Cav1	1
GO:0034660	ncRNA metabolic process	2/6	451/21602	0.00617069	0.0427838	0.0151396	Mov10l1/Tdrd1	2
GO:0022412	cellular process involved in reproduction in multicellular organism	2/6	452/21602	0.00619734	0.0427838	0.0151396	Mov10l1/Tdrd1	2
GO:0006907	pinocytosis	1/6	23/21602	0.00637205	0.0427838	0.0151396	Cav1	1
GO:1990776	response to angiotensin	1/6	23/21602	0.00637205	0.0427838	0.0151396	Cav1	1
GO:0031579	membrane raft organization	1/6	24/21602	0.00664833	0.0433536	0.0153413	Cav1	1
GO:0070838	divalent metal ion transport	2/6	472/21602	0.00674173	0.0433536	0.0153413	Cav1/Ryr3	2
GO:0072511	divalent inorganic cation transport	2/6	475/21602	0.00682524	0.0433536	0.0153413	Cav1/Ryr3	2
GO:0046426	negative regulation of receptor signaling pathway via JAK-STAT	1/6	25/21602	0.00692454	0.0433536	0.0153413	Cav1	1
GO:0006874	cellular calcium ion homeostasis	2/6	479/21602	0.00693734	0.0433536	0.0153413	Cav1/Ryr3	2
GO:0098901	regulation of cardiac muscle cell action potential	1/6	26/21602	0.00720069	0.0433536	0.0153413	Cav1	1
GO:1901380	negative regulation of potassium ion transmembrane transport	1/6	26/21602	0.00720069	0.0433536	0.0153413	Cav1	1
GO:1904893	negative regulation of receptor signaling pathway via STAT	1/6	26/21602	0.00720069	0.0433536	0.0153413	Cav1	1
GO:0055074	calcium ion homeostasis	2/6	496/21602	0.00742329	0.0433536	0.0153413	Cav1/Ryr3	2
GO:0034123	positive regulation of toll-like receptor signaling pathway	1/6	27/21602	0.00747677	0.0433536	0.0153413	Cav1	1
GO:0061099	negative regulation of protein tyrosine kinase activity	1/6	27/21602	0.00747677	0.0433536	0.0153413	Cav1	1
GO:0086005	ventricular cardiac muscle cell action potential	1/6	28/21602	0.00775279	0.0433536	0.0153413	Cav1	1
GO:0031116	positive regulation of microtubule polymerization	1/6	29/21602	0.00802875	0.0433536	0.0153413	Cav1	1
GO:1900027	regulation of ruffle assembly	1/6	29/21602	0.00802875	0.0433536	0.0153413	Cav1	1
GO:1904292	regulation of ERAD pathway	1/6	29/21602	0.00802875	0.0433536	0.0153413	Cav1	1
GO:0031295	T cell costimulation	1/6	30/21602	0.00830464	0.0433536	0.0153413	Cav1	1
GO:0071711	basement membrane organization	1/6	30/21602	0.00830464	0.0433536	0.0153413	Cav1	1
GO:0002026	regulation of the force of heart contraction	1/6	31/21602	0.00858047	0.0433536	0.0153413	Cav1	1
GO:0010874	regulation of cholesterol efflux	1/6	31/21602	0.00858047	0.0433536	0.0153413	Cav1	1
GO:0033137	negative regulation of peptidyl-serine phosphorylation	1/6	31/21602	0.00858047	0.0433536	0.0153413	Cav1	1
GO:0043276	anoikis	1/6	31/21602	0.00858047	0.0433536	0.0153413	Cav1	1
GO:0010939	regulation of necrotic cell death	1/6	32/21602	0.00885624	0.0433536	0.0153413	Cav1	1
GO:0031294	lymphocyte costimulation	1/6	32/21602	0.00885624	0.0433536	0.0153413	Cav1	1
GO:0032373	positive regulation of sterol transport	1/6	32/21602	0.00885624	0.0433536	0.0153413	Cav1	1
GO:0032376	positive regulation of cholesterol transport	1/6	32/21602	0.00885624	0.0433536	0.0153413	Cav1	1
GO:0060306	regulation of membrane repolarization	1/6	32/21602	0.00885624	0.0433536	0.0153413	Cav1	1
GO:0031112	positive regulation of microtubule polymerization or depolymerization	1/6	33/21602	0.00913194	0.0433536	0.0153413	Cav1	1
GO:0050999	regulation of nitric-oxide synthase activity	1/6	33/21602	0.00913194	0.0433536	0.0153413	Cav1	1
GO:0070266	necroptotic process	1/6	33/21602	0.00913194	0.0433536	0.0153413	Cav1	1
GO:0051354	negative regulation of oxidoreductase activity	1/6	34/21602	0.00940757	0.0442156	0.0156463	Cav1	1
GO:0086091	regulation of heart rate by cardiac conduction	1/6	35/21602	0.00968315	0.0446184	0.0157888	Cav1	1
GO:1905898	positive regulation of response to endoplasmic reticulum stress	1/6	35/21602	0.00968315	0.0446184	0.0157888	Cav1	1
GO:0071709	membrane assembly	1/6	37/21602	0.0102341	0.0461631	0.0163354	Cav1	1
GO:1903427	negative regulation of reactive oxygen species biosynthetic process	1/6	37/21602	0.0102341	0.0461631	0.0163354	Cav1	1
GO:0002931	response to ischemia	1/6	38/21602	0.0105095	0.0461631	0.0163354	Cav1	1
GO:0043267	negative regulation of potassium ion transport	1/6	38/21602	0.0105095	0.0461631	0.0163354	Cav1	1
GO:0086065	cell communication involved in cardiac conduction	1/6	38/21602	0.0105095	0.0461631	0.0163354	Cav1	1
GO:0062208	positive regulation of pattern recognition receptor signaling pathway	1/6	40/21602	0.0110601	0.0476901	0.0168758	Cav1	1
GO:0086004	regulation of cardiac muscle cell contraction	1/6	40/21602	0.0110601	0.0476901	0.0168758	Cav1	1
GO:0045806	negative regulation of endocytosis	1/6	41/21602	0.0113352	0.0479961	0.0169841	Cav1	1
GO:0086009	membrane repolarization	1/6	41/21602	0.0113352	0.0479961	0.0169841	Cav1	1
GO:0038083	peptidyl-tyrosine autophosphorylation	1/6	43/21602	0.0118854	0.0488496	0.0172861	Cav1	1
GO:2001258	negative regulation of cation channel activity	1/6	43/21602	0.0118854	0.0488496	0.0172861	Cav1	1
GO:0032768	regulation of monooxygenase activity	1/6	44/21602	0.0121604	0.0488496	0.0172861	Cav1	1
GO:0044091	membrane biogenesis	1/6	44/21602	0.0121604	0.0488496	0.0172861	Cav1	1
GO:0086002	cardiac muscle cell action potential involved in contraction	1/6	44/21602	0.0121604	0.0488496	0.0172861	Cav1	1
GO:0097300	programmed necrotic cell death	1/6	44/21602	0.0121604	0.0488496	0.0172861	Cav1	1
GO:0097178	ruffle assembly	1/6	45/21602	0.0124354	0.0495307	0.0175271	Cav1	1

## Sheet: GO_DEGs.up_d5_CM_vs_WT
ID	Description	GeneRatio	BgRatio	pvalue	p.adjust	qvalue	geneID	Count
GO:0003007	heart morphogenesis	14/115	277/21602	2.62205e-10	5.84193e-07	5.01226e-07	Rarb/Has2/Tnni1/Pitx2/Smarcd3/Wnt16/Mesp2/Tbx20/Dchs1/Isl1/Fat4/Flrt2/Six1/Ttn	14
GO:0007389	pattern specification process	17/115	480/21602	6.97669e-10	7.77203e-07	6.66824e-07	Meox1/Mnx1/Six2/Pitx2/Smarcd3/Cdx2/Mesp2/Tbx20/Foxa1/Dchs1/Isl1/Cited1/Six1/Ttn/Tcf15/Hoxc4/Hoxd3	17
GO:0003002	regionalization	15/115	382/21602	1.89427e-09	1.40681e-06	1.20701e-06	Meox1/Mnx1/Six2/Pitx2/Smarcd3/Cdx2/Mesp2/Tbx20/Foxa1/Isl1/Six1/Ttn/Tcf15/Hoxc4/Hoxd3	15
GO:0060485	mesenchyme development	13/115	283/21602	3.77477e-09	2.10255e-06	1.80394e-06	Meox1/Kitl/Myocd/Has2/Six2/Pitx2/Wnt16/Tbx20/Foxa1/Dchs1/Isl1/Six1/Tcf15	13
GO:0048705	skeletal system morphogenesis	12/115	250/21602	9.53355e-09	4.24815e-06	3.64482e-06	Rarb/Has2/Six2/Col9a1/Prrx2/Six1/Tmem119/Col13a1/Frem1/Tcf15/Hoxc4/Hoxd3	12
GO:0060348	bone development	11/115	223/21602	3.07973e-08	1.14361e-05	9.81193e-06	Rarb/Has2/Col9a1/Pitx2/Dchs1/Slc9b2/Spns2/Fat4/Tmem119/Col13a1/Frem1	11
GO:0048565	digestive tract development	8/115	124/21602	3.32385e-07	0.000105793	9.07686e-05	Rarb/Myocd/Six2/Pitx2/Cdx2/Dchs1/Prdm1/Fat4	8
GO:0045165	cell fate commitment	11/115	296/21602	5.34484e-07	0.000148854	0.000127713	Mnx1/Ebf2/Six2/Wnt16/Tbx20/Batf/Foxa1/AW551984/Prdm1/Isl1/Six1	11
GO:0055123	digestive system development	8/115	137/21602	7.12591e-07	0.000176406	0.000151353	Rarb/Myocd/Six2/Pitx2/Cdx2/Dchs1/Prdm1/Fat4	8
GO:0001570	vasculogenesis	7/115	98/21602	9.35153e-07	0.000208352	0.000178762	Myocd/Has2/Emp2/Pitx2/Tbx20/Asb4/Cited1	7
GO:0061448	connective tissue development	10/115	275/21602	2.18616e-06	0.000442797	0.000379911	Rarb/Ebf2/Six2/Col9a1/Foxa1/Prrx2/Mkx/Runx3/Hoxc4/Hoxd3	10
GO:0048762	mesenchymal cell differentiation	9/115	227/21602	3.57175e-06	0.000663155	0.000568974	Kitl/Myocd/Has2/Six2/Pitx2/Wnt16/Tbx20/Foxa1/Isl1	9
GO:0072088	nephron epithelium morphogenesis	6/115	81/21602	4.68032e-06	0.000801561	0.000687723	Six2/Kif26b/Dchs1/Fat4/Cited1/Six1	6
GO:0001655	urogenital system development	11/115	374/21602	5.15496e-06	0.000801561	0.000687723	Rarb/Myocd/Six2/Kif26b/Nfia/Foxa1/Dchs1/Prdm1/Fat4/Cited1/Six1	11
GO:0072028	nephron morphogenesis	6/115	83/21602	5.39651e-06	0.000801561	0.000687723	Six2/Kif26b/Dchs1/Fat4/Cited1/Six1	6
GO:0001763	morphogenesis of a branching structure	9/115	243/21602	6.20918e-06	0.000864628	0.000741833	Six2/Pitx2/Tbx20/Foxa1/Dchs1/Prdm1/Fat4/Six1/Col13a1	9
GO:0048644	muscle organ morphogenesis	6/115	91/21602	9.20662e-06	0.00120661	0.00103525	Tnni1/Pitx2/Tbx20/Isl1/Ttn/Tcf15	6
GO:0003205	cardiac chamber development	8/115	195/21602	9.90199e-06	0.00122565	0.00105158	Rarb/Myocd/Tnni1/Pitx2/Smarcd3/Tbx20/Prdm1/Isl1	8
GO:0072001	renal system development	10/115	331/21602	1.11978e-05	0.00131309	0.00112661	Rarb/Myocd/Six2/Kif26b/Nfia/Dchs1/Prdm1/Fat4/Cited1/Six1	10
GO:0072073	kidney epithelium development	7/115	144/21602	1.21459e-05	0.00132949	0.00114068	Rarb/Six2/Kif26b/Dchs1/Fat4/Cited1/Six1	7
GO:0061053	somite development	6/115	96/21602	1.25311e-05	0.00132949	0.00114068	Meox1/Cdx2/Mesp2/Six1/Ttn/Tcf15	6
GO:0010463	mesenchymal cell proliferation	5/115	57/21602	1.31528e-05	0.00133202	0.00114284	Six2/Dchs1/Prrx2/Fat4/Six1	5
GO:0003231	cardiac ventricle development	7/115	148/21602	1.45179e-05	0.00140634	0.00120662	Myocd/Tnni1/Pitx2/Smarcd3/Tbx20/Prdm1/Isl1	7
GO:0060993	kidney morphogenesis	6/115	100/21602	1.58376e-05	0.00147026	0.00126145	Six2/Kif26b/Dchs1/Fat4/Cited1/Six1	6
GO:0060349	bone morphogenesis	6/115	103/21602	1.87526e-05	0.00157672	0.00135279	Rarb/Has2/Col9a1/Tmem119/Col13a1/Frem1	6
GO:0001657	ureteric bud development	6/115	104/21602	1.98151e-05	0.00157672	0.00135279	Rarb/Six2/Kif26b/Dchs1/Fat4/Six1	6
GO:0072163	mesonephric epithelium development	6/115	104/21602	1.98151e-05	0.00157672	0.00135279	Rarb/Six2/Kif26b/Dchs1/Fat4/Six1	6
GO:0072164	mesonephric tubule development	6/115	104/21602	1.98151e-05	0.00157672	0.00135279	Rarb/Six2/Kif26b/Dchs1/Fat4/Six1	6
GO:0001708	cell fate specification	6/115	105/21602	2.09256e-05	0.00160766	0.00137934	Mnx1/Six2/Tbx20/Foxa1/Isl1/Six1	6
GO:0001823	mesonephros development	6/115	107/21602	2.3297e-05	0.00173019	0.00148447	Rarb/Six2/Kif26b/Dchs1/Fat4/Six1	6
GO:0072009	nephron epithelium development	6/115	110/21602	2.72556e-05	0.00195888	0.00168068	Six2/Kif26b/Dchs1/Fat4/Cited1/Six1	6
GO:0009952	anterior/posterior pattern specification	8/115	232/21602	3.45843e-05	0.00233571	0.00200399	Meox1/Six2/Cdx2/Mesp2/Ttn/Tcf15/Hoxc4/Hoxd3	8
GO:0030198	extracellular matrix organization	9/115	303/21602	3.57634e-05	0.00233571	0.00200399	Has2/Col9a1/Ddr2/Lum/Mfap4/Flrt2/Col13a1/Mkx/Tcf15	9
GO:0055008	cardiac muscle tissue morphogenesis	5/115	70/21602	3.59834e-05	0.00233571	0.00200399	Tnni1/Pitx2/Tbx20/Isl1/Ttn	5
GO:0043062	extracellular structure organization	9/115	304/21602	3.66921e-05	0.00233571	0.00200399	Has2/Col9a1/Ddr2/Lum/Mfap4/Flrt2/Col13a1/Mkx/Tcf15	9
GO:0060675	ureteric bud morphogenesis	5/115	71/21602	3.8546e-05	0.00237013	0.00203353	Six2/Kif26b/Dchs1/Fat4/Six1	5
GO:0042832	defense response to protozoan	4/115	36/21602	3.93604e-05	0.00237013	0.00203353	Arg1/Gbp2/Gbp9/Batf	4
GO:0072171	mesonephric tubule morphogenesis	5/115	72/21602	4.12478e-05	0.00241842	0.00207496	Six2/Kif26b/Dchs1/Fat4/Six1	5
GO:0048665	neuron fate specification	4/115	37/21602	4.39507e-05	0.00251082	0.00215424	Mnx1/Foxa1/Isl1/Six1	4
GO:0001756	somitogenesis	5/115	77/21602	5.70286e-05	0.00309902	0.0026589	Meox1/Cdx2/Mesp2/Ttn/Tcf15	5
GO:0048844	artery morphogenesis	5/115	77/21602	5.70286e-05	0.00309902	0.0026589	Myocd/Apob/Prdm1/Prrx2/Six1	5
GO:0001562	response to protozoan	4/115	40/21602	6.00733e-05	0.00318675	0.00273416	Arg1/Gbp2/Gbp9/Batf	4
GO:0072283	metanephric renal vesicle morphogenesis	3/115	15/21602	6.38247e-05	0.00321359	0.00275719	Six2/Kif26b/Cited1	3
GO:0072078	nephron tubule morphogenesis	5/115	79/21602	6.45043e-05	0.00321359	0.00275719	Six2/Kif26b/Dchs1/Fat4/Six1	5
GO:0048754	branching morphogenesis of an epithelial tube	7/115	187/21602	6.49064e-05	0.00321359	0.00275719	Six2/Pitx2/Tbx20/Foxa1/Dchs1/Fat4/Six1	7
GO:0048738	cardiac muscle tissue development	8/115	259/21602	7.50645e-05	0.00363573	0.00311938	Rarb/Myocd/Tnni1/Pitx2/Tbx20/AW551984/Isl1/Ttn	8
GO:0001977	renal system process involved in regulation of blood volume	3/115	16/21602	7.82488e-05	0.00370932	0.00318252	Emp2/Hsd11b2/Adora1	3
GO:0060415	muscle tissue morphogenesis	5/115	83/21602	8.17063e-05	0.00379253	0.00325392	Tnni1/Pitx2/Tbx20/Isl1/Ttn	5
GO:0007517	muscle organ development	10/115	421/21602	8.57751e-05	0.00385494	0.00330746	Mnx1/Myocd/Tnni1/Pitx2/Tbx20/Isl1/Six1/Ttn/Mkx/Tcf15	10
GO:0003151	outflow tract morphogenesis	5/115	84/21602	8.65113e-05	0.00385494	0.00330746	Rarb/Pitx2/Tbx20/Isl1/Six1	5
GO:0061333	renal tubule morphogenesis	5/115	85/21602	9.15308e-05	0.00399864	0.00343075	Six2/Kif26b/Dchs1/Fat4/Six1	5
GO:0055012	ventricular cardiac muscle cell differentiation	3/115	17/21602	9.46479e-05	0.00403003	0.00345769	Rarb/Myocd/Pitx2	3
GO:0051216	cartilage development	7/115	199/21602	9.5867e-05	0.00403003	0.00345769	Rarb/Six2/Col9a1/Prrx2/Runx3/Hoxc4/Hoxd3	7
GO:0072077	renal vesicle morphogenesis	3/115	18/21602	0.000113137	0.00461336	0.00395817	Six2/Kif26b/Cited1	3
GO:0001656	metanephros development	5/115	89/21602	0.000113885	0.00461336	0.00395817	Six2/Kif26b/Fat4/Cited1/Six1	5
GO:0001837	epithelial to mesenchymal transition	6/115	145/21602	0.000127227	0.00505377	0.00433603	Myocd/Has2/Wnt16/Tbx20/Foxa1/Isl1	6
GO:0003215	cardiac right ventricle morphogenesis	3/115	19/21602	0.00013383	0.00505377	0.00433603	Smarcd3/Tbx20/Isl1	3
GO:0035988	chondrocyte proliferation	3/115	19/21602	0.00013383	0.00505377	0.00433603	Six2/Col9a1/Ddr2	3
GO:0060231	mesenchymal to epithelial transition	3/115	19/21602	0.00013383	0.00505377	0.00433603	Six2/Cited1/Tcf15	3
GO:0003206	cardiac chamber morphogenesis	6/115	147/21602	0.00013714	0.00509247	0.00436924	Rarb/Tnni1/Pitx2/Smarcd3/Tbx20/Isl1	6
GO:0009798	axis specification	5/115	94/21602	0.000147459	0.00538589	0.00462098	Six2/Pitx2/Cdx2/Mesp2/Cited1	5
GO:0072006	nephron development	6/115	150/21602	0.000153149	0.00550348	0.00472188	Six2/Kif26b/Dchs1/Fat4/Cited1/Six1	6
GO:0072087	renal vesicle development	3/115	20/21602	0.000156837	0.00554654	0.00475882	Six2/Kif26b/Cited1	3
GO:0072080	nephron tubule development	5/115	97/21602	0.00017095	0.00595119	0.005106	Six2/Kif26b/Dchs1/Fat4/Six1	5
GO:0061323	cell proliferation involved in heart morphogenesis	3/115	21/21602	0.000182267	0.00624755	0.00536028	Pitx2/Isl1/Six1	3
GO:0061138	morphogenesis of a branching epithelium	7/115	224/21602	0.000199245	0.00672603	0.0057708	Six2/Pitx2/Tbx20/Foxa1/Dchs1/Fat4/Six1	7
GO:0072273	metanephric nephron morphogenesis	3/115	22/21602	0.000210229	0.00699089	0.00599804	Six2/Kif26b/Cited1	3
GO:0030199	collagen fibril organization	4/115	56/21602	0.000226118	0.00731073	0.00627246	Ddr2/Lum/Col13a1/Mkx	4
GO:0061326	renal tubule development	5/115	103/21602	0.000226409	0.00731073	0.00627246	Six2/Kif26b/Dchs1/Fat4/Six1	5
GO:0072202	cell differentiation involved in metanephros development	3/115	23/21602	0.000240827	0.00766517	0.00657656	Six2/Fat4/Cited1	3
GO:0003170	heart valve development	4/115	58/21602	0.000259069	0.00812967	0.00697509	Pitx2/Tbx20/Dchs1/Prdm1	4
GO:0035282	segmentation	5/115	107/21602	0.00027035	0.00825123	0.00707939	Meox1/Cdx2/Mesp2/Ttn/Tcf15	5
GO:0048704	embryonic skeletal system morphogenesis	5/115	107/21602	0.00027035	0.00825123	0.00707939	Six2/Prrx2/Six1/Hoxc4/Hoxd3	5
GO:0042474	middle ear morphogenesis	3/115	24/21602	0.000274165	0.00825459	0.00708227	Six2/Prrx2/Six1	3
GO:0001822	kidney development	8/115	316/21602	0.000292767	0.00854558	0.00733193	Rarb/Six2/Kif26b/Dchs1/Prdm1/Fat4/Cited1/Six1	8
GO:0060840	artery development	5/115	109/21602	0.000294608	0.00854558	0.00733193	Myocd/Apob/Prdm1/Prrx2/Six1	5
GO:0090183	regulation of kidney development	4/115	60/21602	0.000295336	0.00854558	0.00733193	Six2/Fat4/Cited1/Six1	4
GO:0060350	endochondral bone morphogenesis	4/115	61/21602	0.000314772	0.00899119	0.00771426	Rarb/Col9a1/Tmem119/Col13a1	4
GO:0043583	ear development	7/115	245/21602	0.000343324	0.00963706	0.0082684	Six2/Dchs1/Prrx2/Fat4/Six1/Tcf15/Rubie	7
GO:0018108	peptidyl-tyrosine phosphorylation	8/115	324/21602	0.000346034	0.00963706	0.0082684	Cd36/Kitl/Nedd9/Spink1/Aatk/Ddr2/Isl1/Adora1	8
GO:0018212	peptidyl-tyrosine modification	8/115	327/21602	0.000367942	0.0100293	0.00860496	Cd36/Kitl/Nedd9/Spink1/Aatk/Ddr2/Isl1/Adora1	8
GO:0048562	embryonic organ morphogenesis	8/115	328/21602	0.000375492	0.0100293	0.00860496	Rarb/Six2/Pitx2/Tbx20/Prrx2/Six1/Hoxc4/Hoxd3	8
GO:0001658	branching involved in ureteric bud morphogenesis	4/115	64/21602	0.000378576	0.0100293	0.00860496	Six2/Dchs1/Fat4/Six1	4
GO:0035051	cardiocyte differentiation	6/115	178/21602	0.000385329	0.0100293	0.00860496	Rarb/Myocd/Pitx2/AW551984/Isl1/Ttn	6
GO:0003071	renal system process involved in regulation of systemic arterial blood pressure	3/115	27/21602	0.00039163	0.0100293	0.00860496	Emp2/Hsd11b2/Adora1	3
GO:0003171	atrioventricular valve development	3/115	27/21602	0.00039163	0.0100293	0.00860496	Pitx2/Tbx20/Dchs1	3
GO:0003338	metanephros morphogenesis	3/115	27/21602	0.00039163	0.0100293	0.00860496	Six2/Kif26b/Cited1	3
GO:0003148	outflow tract septum morphogenesis	3/115	29/21602	0.000485459	0.0121528	0.0104269	Rarb/Tbx20/Isl1	3
GO:0003416	endochondral bone growth	3/115	29/21602	0.000485459	0.0121528	0.0104269	Rarb/Col9a1/Ddr2	3
GO:0051091	positive regulation of DNA-binding transcription factor activity	7/115	262/21602	0.000512893	0.012697	0.0108937	Cd36/Myocd/Adcy8/Ddr2/Foxa1/Camk1d/Trim14	7
GO:1904888	cranial skeletal system development	4/115	70/21602	0.000533089	0.0130519	0.0111983	Six2/Prrx2/Six1/Frem1	4
GO:0031589	cell-substrate adhesion	8/115	354/21602	0.000620769	0.0150334	0.0128984	Cd36/Nedd9/Fam107a/Has2/Emp2/Col13a1/Frem1/Hoxd3	8
GO:0003279	cardiac septum development	5/115	129/21602	0.000638015	0.0152849	0.0131142	Rarb/Pitx2/Tbx20/Prdm1/Isl1	5
GO:0014706	striated muscle tissue development	9/115	449/21602	0.000673026	0.0159521	0.0136866	Rarb/Myocd/Tnni1/Pitx2/Tbx20/AW551984/Isl1/Six1/Ttn	9
GO:0051145	smooth muscle cell differentiation	4/115	75/21602	0.000692398	0.0162386	0.0139324	Myocd/Pitx2/Smarcd3/Six1	4
GO:0048566	embryonic digestive tract development	3/115	33/21602	0.000713726	0.0163936	0.0140654	Rarb/Six2/Pitx2	3
GO:0060914	heart formation	3/115	33/21602	0.000713726	0.0163936	0.0140654	Smarcd3/Isl1/Six1	3
GO:0003203	endocardial cushion morphogenesis	3/115	34/21602	0.000779773	0.0173733	0.014906	Tbx20/Dchs1/Isl1	3
GO:0003209	cardiac atrium morphogenesis	3/115	34/21602	0.000779773	0.0173733	0.014906	Pitx2/Tbx20/Isl1	3
GO:0098868	bone growth	3/115	34/21602	0.000779773	0.0173733	0.014906	Rarb/Col9a1/Ddr2	3
GO:0003208	cardiac ventricle morphogenesis	4/115	78/21602	0.000802702	0.0177071	0.0151924	Tnni1/Smarcd3/Tbx20/Isl1	4
GO:0048663	neuron fate commitment	4/115	79/21602	0.000842072	0.0183935	0.0157813	Mnx1/Foxa1/Isl1/Six1	4
GO:0035265	organ growth	6/115	209/21602	0.000895358	0.0193676	0.016617	Rarb/Myocd/Col9a1/Ddr2/Tbx20/Ttn	6
GO:0055007	cardiac muscle cell differentiation	5/115	140/21602	0.000922882	0.019771	0.0169631	Rarb/Myocd/Pitx2/AW551984/Ttn	5
GO:0060537	muscle tissue development	9/115	472/21602	0.000957254	0.020312	0.0174273	Rarb/Myocd/Tnni1/Pitx2/Tbx20/AW551984/Isl1/Six1/Ttn	9
GO:0048706	embryonic skeletal system development	5/115	142/21602	0.000983435	0.0206707	0.017735	Six2/Prrx2/Six1/Hoxc4/Hoxd3	5
GO:0007160	cell-matrix adhesion	6/115	214/21602	0.00101168	0.0209027	0.0179341	Cd36/Fam107a/Emp2/Col13a1/Frem1/Hoxd3	6
GO:0021675	nerve development	4/115	83/21602	0.00101324	0.0209027	0.0179341	Mnx1/Isl1/Six1/Hoxd3	4
GO:0072210	metanephric nephron development	3/115	38/21602	0.00108242	0.022125	0.0189828	Six2/Kif26b/Cited1	3
GO:0060562	epithelial tube morphogenesis	8/115	388/21602	0.00112198	0.0227252	0.0194977	Six2/Kif26b/Pitx2/Tbx20/Foxa1/Dchs1/Fat4/Six1	8
GO:0060411	cardiac septum morphogenesis	4/115	86/21602	0.00115667	0.0230311	0.0197602	Rarb/Pitx2/Tbx20/Isl1	4
GO:0003230	cardiac atrium development	3/115	39/21602	0.00116809	0.0230311	0.0197602	Pitx2/Tbx20/Isl1	3
GO:0035850	epithelial cell differentiation involved in kidney development	3/115	39/21602	0.00116809	0.0230311	0.0197602	Six2/Fat4/Cited1	3
GO:0035270	endocrine system development	5/115	148/21602	0.00118287	0.0231178	0.0198346	Mnx1/Pitx2/Isl1/Six1/Hoxd3	5
GO:0060379	cardiac muscle cell myoblast differentiation	2/115	10/21602	0.00122949	0.0238201	0.0204372	Myocd/Isl1	2
GO:0042692	muscle cell differentiation	8/115	400/21602	0.00136136	0.0261475	0.022434	Rarb/Myocd/Pitx2/Smarcd3/AW551984/Six1/Ttn/Tmem119	8
GO:0001503	ossification	8/115	401/21602	0.00138301	0.0263363	0.022596	Six2/Ddr2/Dchs1/Fat4/Cited1/Tmem119/Col13a1/Runx3	8
GO:0010092	specification of animal organ identity	3/115	42/21602	0.0014504	0.0273476	0.0234637	Smarcd3/Isl1/Six1	3
GO:0001867	complement activation, lectin pathway	2/115	11/21602	0.00149749	0.0273476	0.0234637	Masp1/Mfap4	2
GO:0003139	secondary heart field specification	2/115	11/21602	0.00149749	0.0273476	0.0234637	Smarcd3/Isl1	2
GO:0003266	regulation of secondary heart field cardioblast proliferation	2/115	11/21602	0.00149749	0.0273476	0.0234637	Isl1/Six1	2
GO:0048845	venous blood vessel morphogenesis	2/115	11/21602	0.00149749	0.0273476	0.0234637	Pitx2/Tbx20	2
GO:0021522	spinal cord motor neuron differentiation	3/115	43/21602	0.00155317	0.0281338	0.0241382	Mnx1/Tbx20/Isl1	3
GO:0051146	striated muscle cell differentiation	7/115	318/21602	0.00158358	0.0284533	0.0244124	Rarb/Myocd/Pitx2/AW551984/Six1/Ttn/Tmem119	7
GO:1903053	regulation of extracellular matrix organization	3/115	44/21602	0.00166039	0.0295594	0.0253614	Has2/Ddr2/Tcf15	3
GO:0010717	regulation of epithelial to mesenchymal transition	4/115	95/21602	0.00167167	0.0295594	0.0253614	Myocd/Tbx20/Foxa1/Isl1	4
GO:0003207	cardiac chamber formation	2/115	12/21602	0.00179074	0.0304563	0.0261309	Smarcd3/Tbx20	2
GO:0003263	cardioblast proliferation	2/115	12/21602	0.00179074	0.0304563	0.0261309	Isl1/Six1	2
GO:0003264	regulation of cardioblast proliferation	2/115	12/21602	0.00179074	0.0304563	0.0261309	Isl1/Six1	2
GO:0003337	mesenchymal to epithelial transition involved in metanephros morphogenesis	2/115	12/21602	0.00179074	0.0304563	0.0261309	Six2/Cited1	2
GO:1900272	negative regulation of long-term synaptic potentiation	2/115	12/21602	0.00179074	0.0304563	0.0261309	Fam107a/Adora1	2
GO:0048863	stem cell differentiation	6/115	240/21602	0.00181501	0.0306352	0.0262844	Kitl/Myocd/Pitx2/Batf/Foxa1/Isl1	6
GO:0003197	endocardial cushion development	3/115	47/21602	0.00200946	0.0335463	0.028782	Tbx20/Dchs1/Isl1	3
GO:0043473	pigmentation	4/115	100/21602	0.00201759	0.0335463	0.028782	Kitl/Spns2/Cited1/a	4
GO:0003093	regulation of glomerular filtration	2/115	13/21602	0.00210898	0.0340494	0.0292137	Emp2/Adora1	2
GO:0010744	positive regulation of macrophage derived foam cell differentiation	2/115	13/21602	0.00210898	0.0340494	0.0292137	Cd36/Apob	2
GO:0021520	spinal cord motor neuron cell fate specification	2/115	13/21602	0.00210898	0.0340494	0.0292137	Mnx1/Isl1	2
GO:0032060	bleb assembly	2/115	13/21602	0.00210898	0.0340494	0.0292137	Emp2/Lpar3	2
GO:0061005	cell differentiation involved in kidney development	3/115	50/21602	0.00240101	0.0384853	0.0330196	Six2/Fat4/Cited1	3
GO:0051152	positive regulation of smooth muscle cell differentiation	2/115	14/21602	0.00245194	0.0387441	0.0332416	Myocd/Smarcd3	2
GO:0060911	cardiac cell fate commitment	2/115	14/21602	0.00245194	0.0387441	0.0332416	AW551984/Isl1	2
GO:0021545	cranial nerve development	3/115	51/21602	0.00254126	0.0390478	0.0335022	Isl1/Six1/Hoxd3	3
GO:0048066	developmental pigmentation	3/115	51/21602	0.00254126	0.0390478	0.0335022	Kitl/Spns2/Cited1	3
GO:0048701	embryonic cranial skeleton morphogenesis	3/115	51/21602	0.00254126	0.0390478	0.0335022	Six2/Prrx2/Six1	3
GO:0072132	mesenchyme morphogenesis	3/115	51/21602	0.00254126	0.0390478	0.0335022	Tbx20/Dchs1/Isl1	3
GO:0003188	heart valve formation	2/115	15/21602	0.00281934	0.0421576	0.0361704	Tbx20/Dchs1	2
GO:0042953	lipoprotein transport	2/115	15/21602	0.00281934	0.0421576	0.0361704	Cd36/Apob	2
GO:0048070	regulation of developmental pigmentation	2/115	15/21602	0.00281934	0.0421576	0.0361704	Kitl/Spns2	2
GO:0072074	kidney mesenchyme development	2/115	15/21602	0.00281934	0.0421576	0.0361704	Six2/Six1	2
GO:0050730	regulation of peptidyl-tyrosine phosphorylation	6/115	264/21602	0.00291902	0.0431153	0.036992	Cd36/Kitl/Nedd9/Spink1/Isl1/Adora1	6
GO:0007219	Notch signaling pathway	5/115	182/21602	0.00292209	0.0431153	0.036992	Pgam2/Mesp2/Foxa1/Fat4/Hoxd3	5
GO:0032963	collagen metabolic process	4/115	111/21602	0.00294693	0.0431957	0.0370611	Arg1/P3h2/Mfap4/Mkx	4
GO:0051955	regulation of amino acid transport	3/115	54/21602	0.00299203	0.0435703	0.0373824	Arg1/Grin2b/Adora1	3
GO:0010885	regulation of cholesterol storage	2/115	16/21602	0.00321092	0.0458585	0.0393457	Cd36/Apob	2
GO:0044872	lipoprotein localization	2/115	16/21602	0.00321092	0.0458585	0.0393457	Cd36/Apob	2
GO:2001212	regulation of vasculogenesis	2/115	16/21602	0.00321092	0.0458585	0.0393457	Emp2/Asb4	2
GO:0009948	anterior/posterior axis specification	3/115	56/21602	0.00331813	0.0467899	0.0401448	Six2/Cdx2/Mesp2	3
GO:1900271	regulation of long-term synaptic potentiation	3/115	56/21602	0.00331813	0.0467899	0.0401448	Fam107a/Adcy8/Adora1	3
