# Supplementary material for: Dual functions of TET1 in germ layer lineage bifurcation distinguished by genomic context and dependence on 5-methylcytosine oxidation
Source: Nucleic Acids Res. 2023 Apr 6;51(11):5469–98. doi: 10.1093/nar/gkad231 (PMC10287924; doi:10.1093/nar/gkad231)
Supplement: gkad231_Supplemental_Files [file gkad231_supplemental_files.zip › table_S3_lineage_genes.xlsx]

## Sheet: lineage_genes_gastrulation
avg_logFC	pct.1	pct.2	cluster	gene
1.56033	0.996	0.279	Epiblast	Utf1
1.38549	0.998	0.705	Epiblast	Dnmt3b
1.2394	0.927	0.156	Epiblast	Slc7a3
1.22938	0.999	0.47	Epiblast	Pou5f1
1.18653	0.974	0.285	Epiblast	Pim2
1.00572	0.998	0.778	Epiblast	Snrpn
0.83806	0.807	0.177	Epiblast	Trh
0.834848	0.988	0.533	Epiblast	Epcam
0.828419	0.979	0.706	Epiblast	Rbpms2
0.749325	0.844	0.226	Epiblast	Pou3f1
0.732767	0.986	0.579	Epiblast	Igfbp2
0.694539	0.806	0.125	Epiblast	Fgf5
0.650173	0.935	0.48	Epiblast	Wfdc2
0.640426	0.974	0.671	Epiblast	Ldhb
0.638853	0.976	0.734	Epiblast	Mkrn1
0.634735	0.666	0.222	Epiblast	Dppa5a
0.6055	0.771	0.201	Epiblast	Gng3
0.509592	0.929	0.568	Epiblast	Car14
0.506739	0.715	0.199	Epiblast	Pmaip1
0.49929	0.898	0.575	Epiblast	Tgif1
0.48511	0.834	0.412	Epiblast	Stx3
0.479233	0.928	0.706	Epiblast	Syce2
0.478059	0.856	0.385	Epiblast	Rasgrp2
0.458292	0.69	0.163	Epiblast	Otx2
0.457243	0.843	0.412	Epiblast	Socs2
0.446092	0.89	0.716	Epiblast	Fdps
0.443793	0.667	0.171	Epiblast	2010111I01Rik
0.430564	0.692	0.272	Epiblast	Dnmt3a
0.428113	0.662	0.184	Epiblast	Rab25
0.423415	0.794	0.455	Epiblast	Bcat2
0.420305	0.903	0.635	Epiblast	Mycn
0.420036	0.729	0.301	Epiblast	Kcnk1
0.417157	0.931	0.703	Epiblast	Rbpms
0.400792	0.925	0.715	Epiblast	Prps1
0.385779	0.612	0.24	Epiblast	Stxbp6
0.381801	0.71	0.329	Epiblast	Tmem238
0.381371	0.74	0.346	Epiblast	Arl4c
0.379666	0.87	0.65	Epiblast	Nudt19
0.379448	0.847	0.477	Epiblast	Tpd52
0.370902	0.886	0.663	Epiblast	Fam60a
0.363066	0.595	0.18	Epiblast	L1td1
0.351629	0.683	0.272	Epiblast	Cthrc1
0.344286	0.955	0.776	Epiblast	Sms
0.333674	0.885	0.697	Epiblast	Nfyb
0.328754	0.594	0.196	Epiblast	Eras
0.32715	0.856	0.631	Epiblast	Gclm
0.326204	0.654	0.289	Epiblast	Mid1ip1
0.324486	0.912	0.61	Epiblast	Spint2
0.323159	0.914	0.708	Epiblast	Sap30
0.316853	0.714	0.442	Epiblast	Idi1
0.316491	0.637	0.227	Epiblast	Crb3
0.312521	0.927	0.598	Epiblast	Crip2
0.309196	0.515	0.254	Epiblast	Nefl
0.307796	0.984	0.83	Epiblast	Tuba1a
0.306894	0.531	0.151	Epiblast	Uchl1
0.304528	0.807	0.602	Epiblast	Smco4
0.296759	0.836	0.38	Epiblast	Cldn7
0.294118	0.536	0.2	Epiblast	Phc1
0.294037	0.79	0.52	Epiblast	Acer2
0.292402	0.835	0.601	Epiblast	Gsta4
0.291764	0.451	0.076	Epiblast	Pdzd4
0.283514	0.858	0.697	Epiblast	Nme4
0.277557	0.876	0.699	Epiblast	Cdca7
0.276189	0.487	0.155	Epiblast	Gstt2
0.269715	0.409	0.081	Epiblast	Zbtb8a
0.268647	0.948	0.781	Epiblast	Limd2
0.266775	0.848	0.683	Epiblast	Taf7
0.266563	0.894	0.557	Epiblast	Chchd10
0.265995	0.706	0.48	Epiblast	Kdm5b
0.26101	0.663	0.393	Epiblast	Msantd3
0.258893	0.767	0.476	Epiblast	Ypel3
0.256756	0.835	0.654	Epiblast	Gltp
0.25376	0.779	0.558	Epiblast	Nipsnap1
0.25338	0.612	0.373	Epiblast	Zfp36l2
0.252956	0.778	0.598	Epiblast	Ankrd10
1.24856	0.79	0.206	Primitive Streak	Tdgf1
1.07885	0.882	0.247	Primitive Streak	Fgf8
1.07883	0.998	0.489	Primitive Streak	Pou5f1
0.909181	0.843	0.239	Primitive Streak	Fst
0.78485	0.73	0.241	Primitive Streak	Nefl
0.727517	0.707	0.21	Primitive Streak	Trh
0.678178	0.978	0.682	Primitive Streak	Ldhb
0.662129	0.689	0.214	Primitive Streak	Eomes
0.629993	0.985	0.787	Primitive Streak	Snrpn
0.621545	0.829	0.325	Primitive Streak	Pim2
0.620997	0.973	0.718	Primitive Streak	Dnmt3b
0.60478	0.646	0.166	Primitive Streak	Fgf5
0.596464	0.984	0.593	Primitive Streak	Igfbp2
0.562874	0.542	0.185	Primitive Streak	T
0.561813	0.644	0.229	Primitive Streak	Sp5
0.551927	0.418	0.086	Primitive Streak	Mixl1
0.43744	0.649	0.304	Primitive Streak	Cxx1b
0.42326	0.951	0.553	Primitive Streak	Epcam
0.409546	0.329	0.051	Primitive Streak	Gsc
0.38901	0.756	0.437	Primitive Streak	Socs2
0.386971	0.641	0.225	Primitive Streak	Pmaip1
0.348049	0.924	0.723	Primitive Streak	Prps1
0.336248	0.871	0.589	Primitive Streak	Tgif1
0.334157	0.517	0.306	Primitive Streak	Upp1
0.331078	0.814	0.531	Primitive Streak	Bcat1
0.33078	0.256	0.09	Primitive Streak	Nkx1-2
0.326975	0.905	0.723	Primitive Streak	Rbpms2
0.323239	0.438	0.122	Primitive Streak	Psors1c2
0.320501	0.937	0.746	Primitive Streak	Mkrn1
0.316591	0.446	0.106	Primitive Streak	Apln
0.313476	0.52	0.145	Primitive Streak	Epha1
0.312746	0.622	0.345	Primitive Streak	Cxx1a
0.304473	0.87	0.587	Primitive Streak	Car14
0.301002	0.405	0.062	Primitive Streak	Nanog
0.298647	0.552	0.188	Primitive Streak	Ina
0.29318	0.603	0.239	Primitive Streak	Gng3
0.286687	0.534	0.183	Primitive Streak	Vrtn
0.281723	0.41	0.144	Primitive Streak	Apela
0.270046	0.825	0.667	Primitive Streak	Zfp428
0.263995	0.794	0.529	Primitive Streak	Acer2
2.31826	0.997	0.259	ExE ectoderm	Rhox5
2.28533	0.997	0.197	ExE ectoderm	Fabp3
2.11417	0.998	0.802	ExE ectoderm	Gsto1
1.81932	0.991	0.624	ExE ectoderm	Id2
1.52027	0.991	0.202	ExE ectoderm	Trap1a
1.42702	0.933	0.014	ExE ectoderm	Elf5
1.41461	0.971	0.086	ExE ectoderm	Gjb3
1.39866	0.992	0.428	ExE ectoderm	Arpc1b
1.38543	0.965	0.062	ExE ectoderm	Tex19.1
1.37882	0.953	0.122	ExE ectoderm	Perp
1.27063	0.969	0.256	ExE ectoderm	Mt2
1.24982	0.968	0.393	ExE ectoderm	Ddah1
1.21985	0.952	0.2	ExE ectoderm	Nup62cl
1.19286	0.937	0.122	ExE ectoderm	Sfn
1.18756	0.922	0.284	ExE ectoderm	Gm1673
1.16646	0.931	0.258	ExE ectoderm	Upp1
1.07967	0.91	0.045	ExE ectoderm	Cldn3
1.05653	0.982	0.52	ExE ectoderm	Cd9
1.04318	0.996	0.298	ExE ectoderm	Utf1
1.03557	0.994	0.412	ExE ectoderm	Mt1
1.03126	0.905	0.167	ExE ectoderm	Morc4
1.01981	0.888	0.095	ExE ectoderm	S100a6
1.01175	0.896	0.215	ExE ectoderm	Rnf128
1.00933	0.937	0.297	ExE ectoderm	Anxa5
0.966148	0.706	0.019	ExE ectoderm	Nr0b1
0.96221	0.874	0.182	ExE ectoderm	Hspb1
0.961318	0.998	0.809	ExE ectoderm	Cd63
0.935946	0.849	0.042	ExE ectoderm	Htra1
0.922255	0.981	0.616	ExE ectoderm	Lgals1
0.904296	0.802	0.019	ExE ectoderm	Dppa4
0.876108	0.864	0.051	ExE ectoderm	Tfap2c
0.871349	0.882	0.242	ExE ectoderm	Ass1
0.863948	0.911	0.332	ExE ectoderm	Oxct1
0.855533	0.945	0.451	ExE ectoderm	Dusp9
0.851855	0.828	0.045	ExE ectoderm	Gjb5
0.838798	0.844	0.115	ExE ectoderm	Krt19
0.837146	0.8	0.024	ExE ectoderm	Zfp42
0.809971	0.653	0.045	ExE ectoderm	Plet1
0.808252	0.863	0.333	ExE ectoderm	Ckb
0.805427	0.936	0.425	ExE ectoderm	Litaf
0.804018	0.853	0.148	ExE ectoderm	Efna3
0.802347	0.991	0.748	ExE ectoderm	Tagln2
0.775992	0.804	0.062	ExE ectoderm	Cldn4
0.770892	0.987	0.818	ExE ectoderm	Ube2a
0.769559	0.879	0.317	ExE ectoderm	Fbxo21
0.75526	0.957	0.536	ExE ectoderm	Rbm38
0.729035	0.799	0.248	ExE ectoderm	Pou3f1
0.72662	0.814	0.19	ExE ectoderm	Cpne3
0.724384	0.81	0.076	ExE ectoderm	Tinagl1
0.719574	0.569	0.041	ExE ectoderm	Ascl2
0.716544	0.855	0.172	ExE ectoderm	Smagp
0.703159	0.976	0.74	ExE ectoderm	Mkrn1
0.698363	0.651	0.121	ExE ectoderm	Klhl13
0.686206	0.767	0.004	ExE ectoderm	Gm9
0.671089	0.646	0.052	ExE ectoderm	Rhox6
0.669113	0.757	0.068	ExE ectoderm	Wnt6
0.649437	0.723	0.105	ExE ectoderm	Akap17b
0.647843	0.83	0.335	ExE ectoderm	Baz1a
0.645534	0.85	0.294	ExE ectoderm	Hmox1
0.644154	0.849	0.187	ExE ectoderm	Apoc1
0.643847	0.983	0.791	ExE ectoderm	Ccnd3
0.64331	0.795	0.146	ExE ectoderm	Tmem54
0.639586	0.76	0.225	ExE ectoderm	Cebpb
0.631156	0.837	0.204	ExE ectoderm	Hand1
0.627647	0.872	0.361	ExE ectoderm	Mybl2
0.61822	0.981	0.674	ExE ectoderm	S100a10
0.616891	0.714	0.023	ExE ectoderm	Dnmt3l
0.608363	0.756	0.063	ExE ectoderm	Mageb16
0.606337	0.728	0.058	ExE ectoderm	Cdkn2a
0.599551	0.945	0.536	ExE ectoderm	Ezr
0.599446	0.881	0.269	ExE ectoderm	Cystm1
0.58758	0.904	0.467	ExE ectoderm	S100a11
0.58307	0.934	0.542	ExE ectoderm	Tubb6
0.579484	0.99	0.6	ExE ectoderm	Phlda2
0.579232	0.638	0.164	ExE ectoderm	Bmp4
0.575446	0.917	0.572	ExE ectoderm	Cdk2ap2
0.571375	0.973	0.75	ExE ectoderm	Plp2
0.570975	0.698	0.008	ExE ectoderm	Wnt7b
0.567645	0.742	0.114	ExE ectoderm	Syngr1
0.562623	0.633	0.076	ExE ectoderm	Prss50
0.559172	0.934	0.65	ExE ectoderm	Gga2
0.555571	0.753	0.206	ExE ectoderm	Noct
0.551984	0.909	0.635	ExE ectoderm	Rpp21
0.551655	0.7	0.05	ExE ectoderm	Sfmbt2
0.547819	0.864	0.581	ExE ectoderm	Atrx
0.538113	0.99	0.644	ExE ectoderm	Krt18
0.53591	0.856	0.4	ExE ectoderm	Gng2
0.528343	0.702	0.128	ExE ectoderm	Ak1
0.523362	0.943	0.71	ExE ectoderm	Rras2
0.522723	0.801	0.169	ExE ectoderm	Fmr1nb
0.513115	0.51	0.028	ExE ectoderm	Fgfbp1
0.508815	0.96	0.785	ExE ectoderm	Cops7a
0.507208	0.743	0.264	ExE ectoderm	Klf9
0.501754	0.621	0.042	ExE ectoderm	Gtsf1l
0.50135	0.863	0.506	ExE ectoderm	Anxa7
0.500825	0.749	0.204	ExE ectoderm	Eomes
0.499878	0.735	0.162	ExE ectoderm	Blvra
0.499003	0.477	0.002	ExE ectoderm	Duoxa2
0.498633	0.821	0.436	ExE ectoderm	F11r
0.498342	0.667	0.066	ExE ectoderm	Mpzl2
0.492406	0.799	0.368	ExE ectoderm	Plekhf2
0.490807	0.842	0.35	ExE ectoderm	Pdlim1
0.490073	0.744	0.19	ExE ectoderm	Mgarp
0.484216	0.896	0.563	ExE ectoderm	Pmm1
0.483273	0.484	0.007	ExE ectoderm	Rhox9
0.474381	0.668	0.159	ExE ectoderm	Aard
0.472833	0.684	0.132	ExE ectoderm	Klhl22
0.469366	0.839	0.497	ExE ectoderm	Lmo4
0.464938	0.768	0.317	ExE ectoderm	Efna4
0.461154	0.957	0.772	ExE ectoderm	Cyb5b
0.45741	0.878	0.587	ExE ectoderm	Erdr1
0.45685	0.795	0.397	ExE ectoderm	1500009L16Rik
0.453987	0.849	0.372	ExE ectoderm	Bst2
0.453063	0.92	0.576	ExE ectoderm	Tax1bp3
0.450178	0.973	0.48	ExE ectoderm	Cldn6
0.449151	0.549	0.072	ExE ectoderm	Inpp1
0.445496	0.713	0.269	ExE ectoderm	Junb
0.44526	0.849	0.275	ExE ectoderm	Cdx2
0.443137	0.97	0.547	ExE ectoderm	Epcam
0.441605	0.502	0.017	ExE ectoderm	Tmem114
0.438205	0.899	0.482	ExE ectoderm	Tpd52
0.436153	0.936	0.739	ExE ectoderm	Sys1
0.435704	0.767	0.29	ExE ectoderm	Peg10
0.4343	0.681	0.209	ExE ectoderm	Ankrd37
0.432671	0.738	0.233	ExE ectoderm	Sord
0.424326	0.782	0.362	ExE ectoderm	Serpinb6a
0.423429	0.781	0.361	ExE ectoderm	Mif4gd
0.422063	0.504	0.024	ExE ectoderm	Plaur
0.418165	0.549	0.047	ExE ectoderm	Gadd45b
0.416659	0.443	0.091	ExE ectoderm	Klf2
0.416493	0.709	0.249	ExE ectoderm	Gabarapl1
0.414048	0.876	0.628	ExE ectoderm	Sin3b
0.412078	0.863	0.555	ExE ectoderm	Ndfip2
0.409948	0.973	0.565	ExE ectoderm	H19
0.405442	0.889	0.598	ExE ectoderm	Rabac1
0.403401	0.555	0.004	ExE ectoderm	Bmp8b
0.40327	0.678	0.193	ExE ectoderm	2200002D01Rik
0.402018	0.881	0.585	ExE ectoderm	Pigyl
0.400513	0.861	0.559	ExE ectoderm	Ppif
0.398128	0.801	0.405	ExE ectoderm	Tpst2
0.395436	0.884	0.618	ExE ectoderm	Asns
0.395362	0.525	0.026	ExE ectoderm	Tacstd2
0.394831	0.936	0.453	ExE ectoderm	Cotl1
0.393309	0.694	0.234	ExE ectoderm	Agpat2
0.39282	0.622	0.119	ExE ectoderm	Gatsl3
0.39061	0.661	0.242	ExE ectoderm	Bok
0.390362	0.666	0.117	ExE ectoderm	Xlr3a
0.390129	0.536	0.064	ExE ectoderm	Slc40a1
0.387011	0.626	0.14	ExE ectoderm	Errfi1
0.386481	0.502	0.081	ExE ectoderm	Bcr
0.386285	0.693	0.332	ExE ectoderm	Dusp1
0.385013	0.932	0.738	ExE ectoderm	Gemin6
0.384372	0.563	0.267	ExE ectoderm	Cyp26a1
0.384162	0.882	0.672	ExE ectoderm	Tuba1c
0.38369	0.742	0.315	ExE ectoderm	Pcgf5
0.381964	0.674	0.228	ExE ectoderm	Fpgs
0.381911	0.784	0.416	ExE ectoderm	Mta3
0.379892	0.836	0.538	ExE ectoderm	Asf1b
0.37705	0.814	0.485	ExE ectoderm	2210016F16Rik
0.373969	0.439	0.045	ExE ectoderm	Ldoc1
0.371901	0.974	0.699	ExE ectoderm	Car2
0.370266	0.807	0.408	ExE ectoderm	Avpi1
0.36823	0.759	0.303	ExE ectoderm	Pcsk1n
0.366213	0.916	0.714	ExE ectoderm	Anapc15
0.365129	0.935	0.76	ExE ectoderm	A430005L14Rik
0.364282	0.837	0.539	ExE ectoderm	Fbxw2
0.36393	0.504	0.226	ExE ectoderm	Fos
0.360361	0.61	0.13	ExE ectoderm	Bspry
0.353705	0.44	0.02	ExE ectoderm	Dppa2
0.352874	0.559	0.106	ExE ectoderm	Rpp25
0.34656	0.577	0.123	ExE ectoderm	Sdc4
0.343693	0.618	0.167	ExE ectoderm	Trim6
0.34326	0.916	0.607	ExE ectoderm	Rbp1
0.342852	0.494	0.05	ExE ectoderm	Ndrg1
0.342605	0.616	0.166	ExE ectoderm	Ak4
0.341565	0.794	0.564	ExE ectoderm	Ctbp2
0.334446	0.798	0.318	ExE ectoderm	Gng12
0.333713	0.672	0.342	ExE ectoderm	Cyr61
0.333016	0.61	0.249	ExE ectoderm	Smad7
0.332572	0.664	0.156	ExE ectoderm	Anxa2
0.332448	0.702	0.314	ExE ectoderm	Abhd11
0.331714	0.694	0.348	ExE ectoderm	Cul4b
0.329987	0.742	0.498	ExE ectoderm	Hmces
0.327684	0.669	0.278	ExE ectoderm	Rdm1
0.327437	0.608	0.21	ExE ectoderm	Rac3
0.325613	0.838	0.531	ExE ectoderm	Epop
0.324785	0.873	0.622	ExE ectoderm	Nudt4
0.324365	0.449	0.024	ExE ectoderm	Lncenc1
0.324226	0.634	0.178	ExE ectoderm	Dgat2
0.324078	0.623	0.205	ExE ectoderm	Mpped2
0.323535	0.507	0.06	ExE ectoderm	F2rl1
0.323053	0.908	0.735	ExE ectoderm	Nans
0.321216	0.689	0.318	ExE ectoderm	Slc7a5
0.319597	0.929	0.772	ExE ectoderm	Ubfd1
0.318241	0.769	0.462	ExE ectoderm	1110008P14Rik
0.317812	0.778	0.496	ExE ectoderm	Hspbap1
0.31626	0.623	0.222	ExE ectoderm	Ydjc
0.310633	0.396	0.006	ExE ectoderm	AA467197
0.310531	0.778	0.503	ExE ectoderm	Pmvk
0.310282	0.582	0.156	ExE ectoderm	Fbxo6
0.308928	0.488	0.055	ExE ectoderm	Cib2
0.308518	0.558	0.118	ExE ectoderm	Lad1
0.308351	0.771	0.467	ExE ectoderm	1700021F05Rik
0.307504	0.596	0.233	ExE ectoderm	Hibch
0.306611	0.784	0.498	ExE ectoderm	Fermt2
0.305561	0.711	0.355	ExE ectoderm	Slc29a1
0.305034	0.858	0.625	ExE ectoderm	Shmt1
0.304517	0.721	0.135	ExE ectoderm	Folr1
0.304473	0.528	0.108	ExE ectoderm	Ppp1r18
0.304448	0.673	0.325	ExE ectoderm	Mvd
0.303194	0.43	0.003	ExE ectoderm	AU018091
0.29974	0.401	0.07	ExE ectoderm	Batf3
0.299468	0.461	0.073	ExE ectoderm	Klf5
0.298614	0.73	0.45	ExE ectoderm	Abhd17b
0.296502	0.464	0.065	ExE ectoderm	Dusp14
0.296233	0.627	0.224	ExE ectoderm	Cdh1
0.295923	0.79	0.517	ExE ectoderm	Ap4s1
0.295901	0.497	0.097	ExE ectoderm	Platr27
0.29563	0.909	0.738	ExE ectoderm	Gfer
0.294432	0.752	0.444	ExE ectoderm	Tor2a
0.293977	0.588	0.219	ExE ectoderm	Capg
0.293535	0.8	0.534	ExE ectoderm	Nup50
0.29289	0.629	0.215	ExE ectoderm	Irx3
0.292579	0.825	0.575	ExE ectoderm	Cers2
0.291507	0.714	0.419	ExE ectoderm	Grb2
0.291268	0.494	0.086	ExE ectoderm	B4galnt1
0.291189	0.683	0.334	ExE ectoderm	Impa2
0.290835	0.395	0.011	ExE ectoderm	Nat8l
0.290602	0.674	0.321	ExE ectoderm	Cisd3
0.290348	0.759	0.48	ExE ectoderm	Dnajc21
0.288403	0.573	0.137	ExE ectoderm	Xlr3b
0.287995	0.719	0.38	ExE ectoderm	Mad2l2
0.287799	0.855	0.66	ExE ectoderm	Chmp4b
0.28684	0.616	0.267	ExE ectoderm	Hmgxb4
0.286469	0.856	0.39	ExE ectoderm	Cldn7
0.286456	0.598	0.256	ExE ectoderm	Alg13
0.284274	0.786	0.522	ExE ectoderm	Bri3bp
0.28422	0.716	0.411	ExE ectoderm	Utp23
0.28253	0.91	0.743	ExE ectoderm	Cox14
0.282499	0.94	0.787	ExE ectoderm	Ccne1
0.282174	0.86	0.659	ExE ectoderm	Vasp
0.279685	0.911	0.729	ExE ectoderm	Cnih4
0.278948	0.821	0.619	ExE ectoderm	Trnt1
0.278823	0.428	0.013	ExE ectoderm	Zfp936
0.278381	0.565	0.19	ExE ectoderm	Mospd3
0.277922	0.888	0.696	ExE ectoderm	Bnip3
0.276785	0.492	0.114	ExE ectoderm	Pfkp
0.27673	0.898	0.738	ExE ectoderm	Timm10
0.273328	0.701	0.343	ExE ectoderm	Cmtm8
0.272398	0.745	0.494	ExE ectoderm	Dynlt1f
0.272342	0.807	0.548	ExE ectoderm	Gde1
0.271976	0.516	0.119	ExE ectoderm	Gab1
0.271928	0.827	0.605	ExE ectoderm	Churc1
0.271781	0.748	0.472	ExE ectoderm	Zmynd19
0.271775	0.712	0.382	ExE ectoderm	Acot7
0.271687	0.447	0.039	ExE ectoderm	Ankrd33b
0.271492	0.907	0.752	ExE ectoderm	Sigmar1
0.271473	0.543	0.188	ExE ectoderm	Dyrk3
0.271192	0.862	0.66	ExE ectoderm	Got1
0.268968	0.807	0.56	ExE ectoderm	Coa7
0.268442	0.504	0.082	ExE ectoderm	Xlr4b
0.267165	0.671	0.364	ExE ectoderm	Asah1
0.267133	0.495	0.098	ExE ectoderm	Anxa3
0.266374	0.846	0.647	ExE ectoderm	1700020I14Rik
0.264832	0.674	0.354	ExE ectoderm	Echdc2
0.264831	0.452	0.104	ExE ectoderm	Mettl25
0.264644	0.928	0.738	ExE ectoderm	Ung
0.263682	0.874	0.702	ExE ectoderm	Hsph1
0.261953	0.835	0.617	ExE ectoderm	Mkks
0.261674	0.448	0.091	ExE ectoderm	Wsb2
0.261489	0.781	0.515	ExE ectoderm	Arl6ip5
0.260411	0.915	0.693	ExE ectoderm	Degs1
0.258252	0.744	0.492	ExE ectoderm	Amd1
0.258153	0.746	0.452	ExE ectoderm	Nenf
0.257045	0.593	0.177	ExE ectoderm	Stard10
0.256083	0.889	0.725	ExE ectoderm	Ash2l
0.255922	0.667	0.374	ExE ectoderm	Pim3
0.255691	0.452	0.086	ExE ectoderm	Dnase2a
0.253306	0.885	0.727	ExE ectoderm	Tex261
0.252328	0.828	0.606	ExE ectoderm	Dtd1
0.25229	0.465	0.123	ExE ectoderm	Arid5b
4.09841	0.976	0.347	Visceral endoderm	Apoa1
4.06859	0.981	0.365	Visceral endoderm	Ttr
3.8224	0.966	0.325	Visceral endoderm	Rbp4
3.44371	0.974	0.183	Visceral endoderm	Apom
3.09265	0.993	0.843	Visceral endoderm	Apoe
2.96236	0.978	0.185	Visceral endoderm	Spink1
2.50387	0.98	0.12	Visceral endoderm	Ctsh
2.45322	0.979	0.095	Visceral endoderm	Amn
2.43271	0.994	0.47	Visceral endoderm	Lgmn
2.3217	0.982	0.221	Visceral endoderm	Dab2
2.092	0.989	0.409	Visceral endoderm	Cited1
2.03388	0.984	0.695	Visceral endoderm	Ctsb
1.97365	0.961	0.42	Visceral endoderm	Mt1
1.86107	0.993	0.451	Visceral endoderm	Cotl1
1.85684	0.919	0.161	Visceral endoderm	Npl
1.84569	0.992	0.763	Visceral endoderm	Ctsz
1.84165	0.94	0.551	Visceral endoderm	Cyba
1.80038	0.981	0.499	Visceral endoderm	Gpx3
1.78816	0.82	0.044	Visceral endoderm	Lgals2
1.77539	0.886	0.037	Visceral endoderm	Apoa4
1.7292	0.736	0.063	Visceral endoderm	S100g
1.72832	0.979	0.662	Visceral endoderm	Slc2a3
1.71363	0.937	0.311	Visceral endoderm	Ctsc
1.66165	0.745	0.112	Visceral endoderm	Apoa2
1.65808	0.877	0.169	Visceral endoderm	Tmem37
1.65367	0.986	0.74	Visceral endoderm	Car4
1.60134	0.998	0.811	Visceral endoderm	Cd63
1.59524	0.766	0.056	Visceral endoderm	Afp
1.55295	0.942	0.113	Visceral endoderm	2610528J11Rik
1.53838	0.926	0.178	Visceral endoderm	Selenop
1.51037	0.804	0.047	Visceral endoderm	Car7
1.47039	0.939	0.117	Visceral endoderm	Folr1
1.46987	0.894	0.044	Visceral endoderm	Apob
1.46376	0.992	0.562	Visceral endoderm	Vamp8
1.46233	0.883	0.036	Visceral endoderm	Cubn
1.44832	0.844	0.183	Visceral endoderm	S100a1
1.43523	0.929	0.027	Visceral endoderm	Pla2g12b
1.42876	0.978	0.514	Visceral endoderm	Slc16a1
1.42001	0.991	0.832	Visceral endoderm	Atp6v0b
1.40234	0.963	0.267	Visceral endoderm	Pcbd1
1.3854	0.968	0.405	Visceral endoderm	Glrx
1.34075	0.997	0.265	Visceral endoderm	Rhox5
1.3403	0.972	0.568	Visceral endoderm	H19
1.32692	0.979	0.781	Visceral endoderm	Slc9a3r1
1.32412	0.939	0.605	Visceral endoderm	Psph
1.31318	0.914	0.267	Visceral endoderm	Mt2
1.30763	0.97	0.484	Visceral endoderm	Cldn6
1.29631	0.896	0.157	Visceral endoderm	Atp1b1
1.26726	0.956	0.381	Visceral endoderm	Stx7
1.25313	0.954	0.644	Visceral endoderm	Sparc
1.24544	0.771	0.023	Visceral endoderm	Aldob
1.20946	0.875	0.146	Visceral endoderm	Tmem150a
1.19889	0.703	0.072	Visceral endoderm	Aqp8
1.181	0.942	0.348	Visceral endoderm	Rab4a
1.17512	0.972	0.58	Visceral endoderm	Lrpap1
1.16994	0.946	0.617	Visceral endoderm	Gcat
1.15682	0.815	0.133	Visceral endoderm	Tdh
1.15561	0.451	0.012	Visceral endoderm	Srgn
1.12266	0.794	0.019	Visceral endoderm	Fgb
1.10367	0.885	0.259	Visceral endoderm	Lxn
1.09702	0.934	0.385	Visceral endoderm	Cldn7
1.09447	0.79	0.325	Visceral endoderm	Gstm1
1.09208	0.92	0.31	Visceral endoderm	Gng12
1.08385	0.969	0.689	Visceral endoderm	Oat
1.0788	0.701	0.031	Visceral endoderm	Aqp3
1.05885	0.908	0.163	Visceral endoderm	Fmr1nb
1.04747	0.809	0.027	Visceral endoderm	2210011C24Rik
1.04683	0.872	0.171	Visceral endoderm	Slc7a7
1.0403	0.866	0.051	Visceral endoderm	Clic6
1.03441	0.975	0.719	Visceral endoderm	Commd4
1.02955	0.797	0.036	Visceral endoderm	Adora2b
1.01246	0.825	0.036	Visceral endoderm	Gipc2
1.00621	0.691	0.014	Visceral endoderm	Slc2a2
0.999632	0.69	0.029	Visceral endoderm	Fxyd2
0.99729	0.931	0.458	Visceral endoderm	Vkorc1
0.994357	0.962	0.597	Visceral endoderm	Cib1
0.979918	0.873	0.19	Visceral endoderm	Apoc1
0.976754	0.99	0.815	Visceral endoderm	Cstb
0.973408	0.967	0.772	Visceral endoderm	Glul
0.972178	0.948	0.213	Visceral endoderm	Trap1a
0.965393	0.836	0.077	Visceral endoderm	Reep6
0.964861	0.834	0.252	Visceral endoderm	Ass1
0.960059	0.734	0.057	Visceral endoderm	Kdelr3
0.958235	0.746	0.024	Visceral endoderm	4933402E13Rik
0.956973	0.908	0.472	Visceral endoderm	Cndp2
0.943417	0.808	0.14	Visceral endoderm	Pqlc2
0.935816	0.854	0.351	Visceral endoderm	Mfsd1
0.929417	0.801	0.227	Visceral endoderm	Hist1h2bc
0.925424	0.881	0.537	Visceral endoderm	Tspan13
0.909195	0.777	0.035	Visceral endoderm	Slc13a4
0.90901	0.806	0.143	Visceral endoderm	Neu1
0.906773	0.554	0.015	Visceral endoderm	Spp2
0.903596	0.812	0.258	Visceral endoderm	Sgk1
0.897213	0.989	0.821	Visceral endoderm	Clic1
0.8958	0.73	0.043	Visceral endoderm	Pdzk1
0.886444	0.97	0.819	Visceral endoderm	Atp6v1e1
0.883087	0.681	0.025	Visceral endoderm	Trf
0.881964	0.907	0.295	Visceral endoderm	Mgst3
0.876935	0.943	0.54	Visceral endoderm	Ezr
0.872605	0.968	0.797	Visceral endoderm	Itm2b
0.871599	0.73	0.071	Visceral endoderm	Sox17
0.870973	0.802	0.088	Visceral endoderm	Tcn2
0.858328	0.849	0.189	Visceral endoderm	Tfpi
0.854431	0.942	0.692	Visceral endoderm	Degs1
0.851696	0.875	0.275	Visceral endoderm	Cystm1
0.849588	0.943	0.63	Visceral endoderm	Rrbp1
0.848124	0.76	0.013	Visceral endoderm	Slc39a5
0.842622	0.9	0.656	Visceral endoderm	Snx2
0.840232	0.894	0.454	Visceral endoderm	Mpc2
0.840094	0.934	0.578	Visceral endoderm	Gpc3
0.828296	0.906	0.568	Visceral endoderm	Chchd10
0.819533	0.892	0.473	Visceral endoderm	Rnf181
0.817458	0.865	0.388	Visceral endoderm	Sccpdh
0.813292	0.739	0.021	Visceral endoderm	Soat2
0.811905	0.847	0.343	Visceral endoderm	Ninj1
0.811115	0.931	0.63	Visceral endoderm	Reep5
0.800369	0.737	0.026	Visceral endoderm	Rnase4
0.798536	0.895	0.504	Visceral endoderm	Glmp
0.796745	0.889	0.588	Visceral endoderm	Aldh7a1
0.795105	0.846	0.266	Visceral endoderm	Podxl
0.791209	0.587	0.013	Visceral endoderm	Fabp1
0.785814	0.963	0.759	Visceral endoderm	Selenos
0.784604	0.652	0.017	Visceral endoderm	Fgg
0.778301	0.796	0.18	Visceral endoderm	Prss8
0.777826	0.976	0.648	Visceral endoderm	Krt18
0.775839	0.713	0.009	Visceral endoderm	Smlr1
0.775001	0.956	0.746	Visceral endoderm	Meg3
0.75689	0.825	0.276	Visceral endoderm	Gldc
0.739274	0.721	0.021	Visceral endoderm	Slc7a8
0.731443	0.841	0.374	Visceral endoderm	Elovl1
0.726484	0.788	0.301	Visceral endoderm	Hexa
0.724656	0.749	0.105	Visceral endoderm	Mttp
0.721217	0.784	0.143	Visceral endoderm	Tnfrsf12a
0.719107	0.819	0.288	Visceral endoderm	Peg10
0.718529	0.903	0.589	Visceral endoderm	Mogat2
0.713555	0.713	0.059	Visceral endoderm	Aqp11
0.710597	0.941	0.639	Visceral endoderm	Id1
0.705195	0.645	0.008	Visceral endoderm	Apoc3
0.703935	0.825	0.352	Visceral endoderm	As3mt
0.698855	0.714	0.172	Visceral endoderm	Col4a1
0.695359	0.813	0.369	Visceral endoderm	Ctsa
0.688299	0.868	0.495	Visceral endoderm	Vps26a
0.683884	0.894	0.57	Visceral endoderm	Akr7a5
0.682555	0.729	0.04	Visceral endoderm	Dnajc22
0.681753	0.692	0.169	Visceral endoderm	Pth1r
0.678989	0.815	0.202	Visceral endoderm	Slc39a8
0.672366	0.727	0.047	Visceral endoderm	Tmprss2
0.665701	0.746	0.126	Visceral endoderm	Hebp1
0.663415	0.645	0.007	Visceral endoderm	Creb3l3
0.660624	0.648	0.026	Visceral endoderm	Nrk
0.658583	0.748	0.113	Visceral endoderm	Xlr3a
0.656828	0.82	0.364	Visceral endoderm	Gnpda1
0.656812	0.645	0.103	Visceral endoderm	Cd59a
0.654703	0.678	0.038	Visceral endoderm	Sigirr
0.654045	0.667	0.008	Visceral endoderm	0610005C13Rik
0.650791	0.834	0.409	Visceral endoderm	Avpi1
0.650558	0.871	0.562	Visceral endoderm	Dnajc3
0.650505	0.685	0.017	Visceral endoderm	Dpp4
0.648504	0.736	0.172	Visceral endoderm	Phyh
0.645837	0.811	0.376	Visceral endoderm	Cltc
0.63029	0.749	0.164	Visceral endoderm	Stard10
0.62853	0.731	0.146	Visceral endoderm	Scpep1
0.626563	0.793	0.279	Visceral endoderm	Marc2
0.625095	0.844	0.377	Visceral endoderm	Bst2
0.624222	0.815	0.413	Visceral endoderm	Plscr1
0.623474	0.707	0.176	Visceral endoderm	Renbp
0.618984	0.642	0.011	Visceral endoderm	Slc7a9
0.617094	0.903	0.586	Visceral endoderm	Pigyl
0.613851	0.862	0.556	Visceral endoderm	Atp6v0d1
0.60835	0.928	0.66	Visceral endoderm	Sri
0.603086	0.919	0.768	Visceral endoderm	Tmem160
0.598621	0.674	0.167	Visceral endoderm	Amot
0.598091	0.822	0.454	Visceral endoderm	Haus7
0.597646	0.896	0.693	Visceral endoderm	Fkbp11
0.596142	0.925	0.751	Visceral endoderm	Hadh
0.58821	0.788	0.415	Visceral endoderm	Fam195a
0.587816	0.634	0.032	Visceral endoderm	Sec14l2
0.586981	0.899	0.688	Visceral endoderm	Hacd2
0.585779	0.625	0.013	Visceral endoderm	Ang
0.584669	0.957	0.753	Visceral endoderm	Tagln2
0.582513	0.731	0.177	Visceral endoderm	Lpar1
0.582154	0.943	0.771	Visceral endoderm	Mien1
0.577674	0.703	0.175	Visceral endoderm	Dgat2
0.577145	0.851	0.425	Visceral endoderm	Stx3
0.575241	0.878	0.644	Visceral endoderm	Plin3
0.574511	0.933	0.755	Visceral endoderm	Erp29
0.574317	0.802	0.419	Visceral endoderm	Evi5
0.572354	0.834	0.508	Visceral endoderm	Sypl
0.571015	0.77	0.358	Visceral endoderm	Atp6v1a
0.569407	0.654	0.028	Visceral endoderm	Myo6
0.568694	0.865	0.651	Visceral endoderm	Qdpr
0.567225	0.765	0.358	Visceral endoderm	Tmem120a
0.56717	0.864	0.534	Visceral endoderm	Ehd1
0.565918	0.805	0.378	Visceral endoderm	Atraid
0.563403	0.851	0.491	Visceral endoderm	Zdhhc12
0.563315	0.816	0.31	Visceral endoderm	Pcgf5
0.563311	0.772	0.323	Visceral endoderm	Sec11c
0.562116	0.752	0.23	Visceral endoderm	Crb3
0.562053	0.719	0.221	Visceral endoderm	Card19
0.55707	0.894	0.639	Visceral endoderm	Rab5c
0.551695	0.935	0.618	Visceral endoderm	Spint2
0.5507	0.74	0.295	Visceral endoderm	Acot1
0.546254	0.901	0.692	Visceral endoderm	Atp2b1
0.544759	0.843	0.509	Visceral endoderm	Hmg20b
0.544395	0.755	0.291	Visceral endoderm	Tmem9b
0.543779	0.861	0.558	Visceral endoderm	Ndfip2
0.542849	0.84	0.508	Visceral endoderm	Zfyve21
0.542806	0.594	0.041	Visceral endoderm	S100a16
0.542273	0.607	0.034	Visceral endoderm	Pxdc1
0.539018	0.927	0.508	Visceral endoderm	Krt8
0.534956	0.734	0.399	Visceral endoderm	Asl
0.534407	0.79	0.354	Visceral endoderm	Ostf1
0.534207	0.92	0.745	Visceral endoderm	Emc7
0.532807	0.852	0.527	Visceral endoderm	Xbp1
0.531489	0.672	0.244	Visceral endoderm	Sord
0.531084	0.928	0.743	Visceral endoderm	Cox14
0.530061	0.596	0.078	Visceral endoderm	Uap1l1
0.528681	0.803	0.442	Visceral endoderm	Slc31a1
0.52773	0.785	0.398	Visceral endoderm	Dap
0.526131	0.682	0.183	Visceral endoderm	Pdpn
0.524502	0.863	0.489	Visceral endoderm	Tpd52
0.523426	0.586	0.061	Visceral endoderm	Espn
0.522167	0.764	0.458	Visceral endoderm	Abcg2
0.520075	0.603	0.026	Visceral endoderm	Nxf7
0.51774	0.904	0.744	Visceral endoderm	Atp6v1d
0.516417	0.661	0.172	Visceral endoderm	Foxo4
0.515789	0.828	0.542	Visceral endoderm	Lypla1
0.515587	0.887	0.657	Visceral endoderm	Gga2
0.509707	0.902	0.668	Visceral endoderm	Chmp2a
0.507695	0.781	0.43	Visceral endoderm	Acaa1a
0.507123	0.822	0.494	Visceral endoderm	Bag2
0.50641	0.563	0.04	Visceral endoderm	Tm4sf5
0.506321	0.607	0.264	Visceral endoderm	Cyp26a1
0.502964	0.853	0.556	Visceral endoderm	Derl2
0.50234	0.913	0.698	Visceral endoderm	Surf4
0.499882	0.769	0.352	Visceral endoderm	Soat1
0.497471	0.898	0.698	Visceral endoderm	Carhsp1
0.494386	0.548	0.108	Visceral endoderm	Col4a2
0.494353	0.858	0.539	Visceral endoderm	Commd3
0.493576	0.764	0.546	Visceral endoderm	Cd9
0.493402	0.896	0.692	Visceral endoderm	Lamtor4
0.491029	0.89	0.715	Visceral endoderm	Ftl1-ps1
0.490512	0.888	0.681	Visceral endoderm	Trappc2l
0.488422	0.295	0.008	Visceral endoderm	Pga5
0.481999	0.629	0.098	Visceral endoderm	Rab20
0.481631	0.677	0.197	Visceral endoderm	Tex264
0.478677	0.643	0.255	Visceral endoderm	Sat1
0.478108	0.868	0.676	Visceral endoderm	Tuba1c
0.476761	0.573	0.044	Visceral endoderm	Slc39a4
0.474174	0.752	0.364	Visceral endoderm	Pdlim1
0.472275	0.758	0.397	Visceral endoderm	Lpcat3
0.469488	0.921	0.736	Visceral endoderm	Fkbp2
0.466411	0.874	0.698	Visceral endoderm	Sephs2
0.464603	0.894	0.677	Visceral endoderm	Mlec
0.464491	0.731	0.336	Visceral endoderm	Swt1
0.464356	0.666	0.209	Visceral endoderm	Agpat3
0.464206	0.619	0.138	Visceral endoderm	Qprt
0.462386	0.865	0.645	Visceral endoderm	Creld2
0.460603	0.834	0.551	Visceral endoderm	Rhoc
0.459039	0.597	0.075	Visceral endoderm	Xlr4b
0.455685	0.523	0.044	Visceral endoderm	Depdc7
0.454342	0.797	0.52	Visceral endoderm	Tlcd1
0.453318	0.707	0.193	Visceral endoderm	Morc4
0.452901	0.556	0.009	Visceral endoderm	Vil1
0.452288	0.745	0.448	Visceral endoderm	Atp6ap2
0.451988	0.807	0.5	Visceral endoderm	Prr13
0.451866	0.79	0.474	Visceral endoderm	Acot13
0.450142	0.585	0.067	Visceral endoderm	Rbm47
0.447668	0.693	0.419	Visceral endoderm	Rasgrp2
0.447517	0.555	0.044	Visceral endoderm	Cpn1
0.447062	0.58	0.111	Visceral endoderm	Klhl2
0.447019	0.516	0.006	Visceral endoderm	Lect2
0.446834	0.836	0.598	Visceral endoderm	Atp6v1c1
0.445738	0.612	0.147	Visceral endoderm	Sgk3
0.444089	0.539	0.01	Visceral endoderm	Cldn2
0.443613	0.636	0.193	Visceral endoderm	Scly
0.442715	0.857	0.672	Visceral endoderm	Me2
0.441265	0.893	0.713	Visceral endoderm	Atp1a1
0.440835	0.851	0.666	Visceral endoderm	Txndc12
0.44083	0.884	0.716	Visceral endoderm	Lman1
0.44072	0.547	0.069	Visceral endoderm	Lrp2
0.435655	0.909	0.744	Visceral endoderm	Rpn1
0.432451	0.52	0.005	Visceral endoderm	Hnf4a
0.431545	0.629	0.256	Visceral endoderm	Tuba4a
0.431179	0.499	0.024	Visceral endoderm	Hsd17b2
0.428185	0.569	0.117	Visceral endoderm	Slc35f6
0.426835	0.718	0.329	Visceral endoderm	Cyb561d2
0.425985	0.59	0.123	Visceral endoderm	Grtp1
0.425087	0.811	0.547	Visceral endoderm	Yif1a
0.424874	0.645	0.204	Visceral endoderm	Dlk1
0.42311	0.564	0.118	Visceral endoderm	AI413582
0.422792	0.808	0.559	Visceral endoderm	Commd9
0.422458	0.585	0.183	Visceral endoderm	Fam69a
0.421074	0.692	0.317	Visceral endoderm	Pttg1ip
0.41966	0.437	0.012	Visceral endoderm	Prss12
0.419147	0.854	0.604	Visceral endoderm	Rabac1
0.417679	0.805	0.529	Visceral endoderm	Atp6v1b2
0.413814	0.526	0.053	Visceral endoderm	Cgref1
0.412321	0.666	0.247	Visceral endoderm	Prr5
0.412147	0.846	0.635	Visceral endoderm	Tmbim4
0.411877	0.472	0.006	Visceral endoderm	Apoc2
0.410241	0.607	0.204	Visceral endoderm	2200002D01Rik
0.408319	0.831	0.6	Visceral endoderm	Saraf
0.408045	0.772	0.484	Visceral endoderm	S100a11
0.405624	0.688	0.323	Visceral endoderm	Msx1
0.405256	0.772	0.512	Visceral endoderm	Chmp2b
0.403164	0.561	0.119	Visceral endoderm	Gns
0.4026	0.568	0.11	Visceral endoderm	Ddc
0.402392	0.786	0.504	Visceral endoderm	Mettl26
0.401558	0.525	0.047	Visceral endoderm	Palm3
0.400302	0.608	0.183	Visceral endoderm	Dhx32
0.399778	0.773	0.492	Visceral endoderm	Praf2
0.398443	0.645	0.29	Visceral endoderm	Plpp2
0.397702	0.581	0.129	Visceral endoderm	Slc16a13
0.395491	0.653	0.276	Visceral endoderm	Acaa2
0.395158	0.842	0.448	Visceral endoderm	Arpc1b
0.39514	0.68	0.333	Visceral endoderm	Pgm3
0.393982	0.539	0.081	Visceral endoderm	Klc4
0.393595	0.566	0.128	Visceral endoderm	Sdc4
0.392551	0.884	0.718	Visceral endoderm	Selenot
0.391319	0.672	0.262	Visceral endoderm	Polg
0.389407	0.573	0.137	Visceral endoderm	Sft2d2
0.38906	0.557	0.114	Visceral endoderm	Bend5
0.388619	0.577	0.135	Visceral endoderm	Stard4
0.38797	0.718	0.393	Visceral endoderm	Alg5
0.387156	0.697	0.374	Visceral endoderm	Ginm1
0.386282	0.61	0.211	Visceral endoderm	Creb3
0.384728	0.913	0.761	Visceral endoderm	Mrpl14
0.383013	0.613	0.24	Visceral endoderm	Slc25a10
0.378573	0.584	0.154	Visceral endoderm	Clcn5
0.377966	0.647	0.313	Visceral endoderm	Pmm2
0.377023	0.796	0.609	Visceral endoderm	Erp44
0.376832	0.815	0.596	Visceral endoderm	Erdr1
0.376316	0.576	0.166	Visceral endoderm	Tango2
0.376254	0.609	0.204	Visceral endoderm	Rnf130
0.375772	0.664	0.356	Visceral endoderm	Sft2d1
0.375468	0.809	0.593	Visceral endoderm	Srprb
0.373263	0.804	0.573	Visceral endoderm	Glrx2
0.372291	0.597	0.175	Visceral endoderm	Epb41l3
0.371738	0.834	0.662	Visceral endoderm	Rab9
0.371434	0.799	0.525	Visceral endoderm	Sdf2
0.368983	0.541	0.132	Visceral endoderm	Mpp1
0.364185	0.621	0.261	Visceral endoderm	Rcan1
0.363734	0.804	0.563	Visceral endoderm	Nipsnap1
0.363107	0.442	0.006	Visceral endoderm	Nostrin
0.361889	0.783	0.468	Visceral endoderm	Igfbp4
0.360979	0.617	0.262	Visceral endoderm	Tpp1
0.360855	0.467	0.035	Visceral endoderm	Foxa3
0.360456	0.844	0.638	Visceral endoderm	Tm2d1
0.359678	0.407	0.062	Visceral endoderm	Gsn
0.358727	0.808	0.586	Visceral endoderm	Hdlbp
0.357873	0.781	0.562	Visceral endoderm	Tmx2
0.357683	0.748	0.499	Visceral endoderm	Tmem55b
0.355375	0.78	0.546	Visceral endoderm	Mpv17
0.352749	0.698	0.43	Visceral endoderm	Atp6ap1
0.351967	0.447	0.011	Visceral endoderm	Ihh
0.351755	0.418	0.006	Visceral endoderm	Serpinf2
0.351686	0.843	0.674	Visceral endoderm	Nudt16l1
0.350701	0.687	0.392	Visceral endoderm	Fem1b
0.349921	0.782	0.569	Visceral endoderm	Rida
0.348624	0.477	0.044	Visceral endoderm	Eps8
0.348511	0.453	0.008	Visceral endoderm	Cideb
0.348322	0.543	0.173	Visceral endoderm	Gnb4
0.347217	0.648	0.307	Visceral endoderm	Agpat4
0.347125	0.455	0.01	Visceral endoderm	2810459M11Rik
0.345303	0.686	0.397	Visceral endoderm	Cdpf1
0.342471	0.704	0.409	Visceral endoderm	Tmem192
0.341741	0.779	0.568	Visceral endoderm	Preb
0.341444	0.823	0.662	Visceral endoderm	Tmem9
0.340329	0.681	0.377	Visceral endoderm	Ppt2
0.340256	0.836	0.588	Visceral endoderm	Tax1bp3
0.34016	0.457	0.04	Visceral endoderm	Mfsd12
0.338904	0.891	0.724	Visceral endoderm	Lsr
0.338142	0.846	0.667	Visceral endoderm	Ap1s1
0.336825	0.738	0.493	Visceral endoderm	Wbp2
0.335987	0.639	0.299	Visceral endoderm	March2
0.335219	0.638	0.3	Visceral endoderm	Aamdc
0.334571	0.572	0.193	Visceral endoderm	Tmem63b
0.334491	0.474	0.053	Visceral endoderm	P2rx4
0.33336	0.493	0.063	Visceral endoderm	F10
0.332803	0.495	0.096	Visceral endoderm	Gata4
0.33141	0.783	0.562	Visceral endoderm	Isca2
0.331238	0.715	0.448	Visceral endoderm	Dhrs7b
0.33057	0.569	0.215	Visceral endoderm	Ndel1
0.329968	0.811	0.607	Visceral endoderm	Commd7
0.328851	0.534	0.165	Visceral endoderm	Cmtm4
0.327823	0.642	0.322	Visceral endoderm	Twf1
0.32572	0.767	0.543	Visceral endoderm	Acadm
0.325493	0.79	0.443	Visceral endoderm	Phlda1
0.325308	0.44	0.056	Visceral endoderm	Cdo1
0.325042	0.406	0.004	Visceral endoderm	Mbl2
0.32412	0.526	0.161	Visceral endoderm	Tmem51
0.32401	0.558	0.214	Visceral endoderm	Jade1
0.322698	0.429	0.042	Visceral endoderm	Fam134b
0.322651	0.748	0.552	Visceral endoderm	Rpe
0.320688	0.47	0.089	Visceral endoderm	Nudt10
0.320452	0.661	0.245	Visceral endoderm	Rnf128
0.319739	0.397	0.005	Visceral endoderm	Timd2
0.318315	0.467	0.077	Visceral endoderm	Tpcn1
0.317988	0.461	0.089	Visceral endoderm	Hpn
0.317637	0.74	0.549	Visceral endoderm	Sod1
0.316381	0.472	0.068	Visceral endoderm	Zdhhc9
0.315975	0.803	0.623	Visceral endoderm	Tonsl
0.315414	0.499	0.132	Visceral endoderm	Inpp5f
0.315406	0.815	0.639	Visceral endoderm	Derl1
0.314823	0.554	0.218	Visceral endoderm	Lamp2
0.314289	0.496	0.131	Visceral endoderm	Iqgap2
0.314249	0.809	0.619	Visceral endoderm	Tram1
0.313936	0.692	0.445	Visceral endoderm	Ccs
0.313819	0.824	0.665	Visceral endoderm	Terf1
0.313768	0.542	0.179	Visceral endoderm	Cryz
0.313215	0.462	0.08	Visceral endoderm	Galm
0.312871	0.637	0.347	Visceral endoderm	Reep4
0.312601	0.479	0.114	Visceral endoderm	Lmna
0.312492	0.72	0.548	Visceral endoderm	Fam213a
0.308328	0.334	0.006	Visceral endoderm	Tfec
0.306385	0.363	0.038	Visceral endoderm	Xlr4a
0.305626	0.412	0.017	Visceral endoderm	Rab17
0.304702	0.613	0.319	Visceral endoderm	Stxbp2
0.304136	0.797	0.621	Visceral endoderm	H13
0.303825	0.794	0.62	Visceral endoderm	Yipf4
0.303565	0.778	0.62	Visceral endoderm	Ctsd
0.303026	0.529	0.194	Visceral endoderm	Scarb1
0.302642	0.749	0.534	Visceral endoderm	Mvb12a
0.302203	0.45	0.087	Visceral endoderm	Eea1
0.302121	0.705	0.486	Visceral endoderm	Rab3ip
0.300977	0.346	0.163	Visceral endoderm	Lamb1
0.300836	0.776	0.582	Visceral endoderm	Cers2
0.300329	0.702	0.486	Visceral endoderm	Rnpep
0.300018	0.399	0.003	Visceral endoderm	BC025446
0.2991	0.436	0.053	Visceral endoderm	Tdrp
0.298898	0.401	0.009	Visceral endoderm	Igsf23
0.298409	0.502	0.094	Visceral endoderm	Mageb16
0.298342	0.524	0.174	Visceral endoderm	Nid2
0.29804	0.443	0.074	Visceral endoderm	Hsd17b11
0.298	0.723	0.527	Visceral endoderm	Aldh9a1
0.296924	0.425	0.051	Visceral endoderm	0610040J01Rik
0.293982	0.443	0.087	Visceral endoderm	Lima1
0.292878	0.617	0.331	Visceral endoderm	Tmem41b
0.291749	0.441	0.092	Visceral endoderm	S100a13
0.291739	0.701	0.462	Visceral endoderm	Rnh1
0.291207	0.804	0.629	Visceral endoderm	Pstk
0.290643	0.608	0.306	Visceral endoderm	Pacsin2
0.290174	0.397	0.022	Visceral endoderm	Thnsl2
0.290085	0.586	0.318	Visceral endoderm	P4ha1
0.289867	0.533	0.239	Visceral endoderm	Herpud1
0.289862	0.768	0.567	Visceral endoderm	Sec61a1
0.289247	0.663	0.413	Visceral endoderm	Surf1
0.288808	0.403	0.03	Visceral endoderm	Slc43a2
0.288392	0.502	0.169	Visceral endoderm	Acat1
0.287319	0.376	0.003	Visceral endoderm	Ifi27l2b
0.287073	0.585	0.299	Visceral endoderm	Ankrd54
0.286738	0.496	0.238	Visceral endoderm	Smim14
0.286669	0.664	0.42	Visceral endoderm	Ebp
0.28384	0.444	0.161	Visceral endoderm	Fuca2
0.283015	0.416	0.065	Visceral endoderm	Dpp7
0.281967	0.501	0.178	Visceral endoderm	Washc2
0.281704	0.462	0.129	Visceral endoderm	Hexb
0.281625	0.684	0.446	Visceral endoderm	Mcee
0.281518	0.456	0.103	Visceral endoderm	Atp6v0a1
0.281154	0.39	0.042	Visceral endoderm	Xlr5a
0.280725	0.438	0.099	Visceral endoderm	Rdh10
0.280641	0.813	0.646	Visceral endoderm	Ddah2
0.280491	0.63	0.321	Visceral endoderm	Hmox1
0.279982	0.447	0.093	Visceral endoderm	Npc1
0.279845	0.489	0.158	Visceral endoderm	Abcd4
0.279557	0.672	0.409	Visceral endoderm	Bad
0.279091	0.703	0.451	Visceral endoderm	Tor2a
0.279036	0.922	0.757	Visceral endoderm	Plp2
0.278799	0.768	0.584	Visceral endoderm	Jkamp
0.278641	0.385	0.014	Visceral endoderm	Hnf1b
0.277248	0.758	0.542	Visceral endoderm	Epop
0.277139	0.741	0.521	Visceral endoderm	Arl6ip5
0.276727	0.319	0.01	Visceral endoderm	Susd3
0.276415	0.81	0.642	Visceral endoderm	Kdelr1
0.276108	0.81	0.657	Visceral endoderm	Mpdu1
0.275119	0.419	0.029	Visceral endoderm	1700011H14Rik
0.274069	0.414	0.109	Visceral endoderm	Apln
0.273501	0.726	0.534	Visceral endoderm	Gmfb
0.27328	0.526	0.179	Visceral endoderm	Efnb1
0.272425	0.44	0.085	Visceral endoderm	Slc16a10
0.272104	0.506	0.188	Visceral endoderm	Rragc
0.269949	0.407	0.053	Visceral endoderm	Tmem125
0.269724	0.38	0.018	Visceral endoderm	Lcp1
0.26862	0.749	0.538	Visceral endoderm	Ddrgk1
0.26856	0.716	0.505	Visceral endoderm	Bloc1s4
0.267503	0.404	0.082	Visceral endoderm	Rhox6
0.266881	0.524	0.228	Visceral endoderm	Lactb
0.266351	0.543	0.27	Visceral endoderm	Pcyt2
0.265644	0.674	0.446	Visceral endoderm	Tvp23b
0.264335	0.415	0.097	Visceral endoderm	Med12
0.263455	0.65	0.414	Visceral endoderm	2510002D24Rik
0.263412	0.687	0.423	Visceral endoderm	Fhl1
0.262974	0.457	0.122	Visceral endoderm	Jup
0.261411	0.34	0.005	Visceral endoderm	Pgc
0.260055	0.331	0.01	Visceral endoderm	Gjb2
0.259504	0.354	0.003	Visceral endoderm	F2
0.259348	0.507	0.214	Visceral endoderm	Snx8
0.258969	0.616	0.394	Visceral endoderm	Aldh2
0.258061	0.693	0.484	Visceral endoderm	Dusp12
0.257588	0.467	0.16	Visceral endoderm	Ap1b1
0.257003	0.627	0.368	Visceral endoderm	Klf6
0.256819	0.626	0.39	Visceral endoderm	Dtnbp1
0.256764	0.399	0.063	Visceral endoderm	Runx1
0.254928	0.37	0.02	Visceral endoderm	Slc23a1
0.254881	0.518	0.236	Visceral endoderm	Golga4
0.254526	0.579	0.315	Visceral endoderm	Dhrs1
0.254503	0.425	0.168	Visceral endoderm	Nudt11
0.254285	0.717	0.554	Visceral endoderm	Laptm4b
0.25377	0.662	0.455	Visceral endoderm	Nudt2
0.252982	0.675	0.473	Visceral endoderm	Gtf2h1
0.252341	0.555	0.297	Visceral endoderm	Tnfaip8
0.252071	0.679	0.482	Visceral endoderm	Leprotl1
0.250843	0.426	0.104	Visceral endoderm	2310030G06Rik
0.250481	0.332	0.034	Visceral endoderm	Esx1
0.2501	0.388	0.099	Visceral endoderm	Cdkn2a
1.95014	0.468	0.154	Mesoderm	Myl7
1.21199	0.925	0.452	Mesoderm	Ifitm1
1.07315	0.342	0.056	Mesoderm	Mesp1
0.936191	0.806	0.616	Mesoderm	Mest
0.863235	0.735	0.306	Mesoderm	Vim
0.850666	0.433	0.127	Mesoderm	Pmp22
0.80078	0.824	0.573	Mesoderm	Phlda2
0.769842	0.989	0.819	Mesoderm	Serpinh1
0.69822	0.284	0.071	Mesoderm	Tnni1
0.688167	0.53	0.15	Mesoderm	Rspo3
0.651702	0.802	0.651	Mesoderm	Csrp2
0.644503	0.675	0.336	Mesoderm	Cnn2
0.617922	0.885	0.509	Mesoderm	Hmga2
0.617774	0.783	0.319	Mesoderm	Fn1
0.612269	0.284	0.033	Mesoderm	Arg1
0.576839	0.252	0.034	Mesoderm	Aldh1a2
0.569585	0.414	0.215	Mesoderm	Hand1
0.565529	0.762	0.404	Mesoderm	Igfbp4
0.561776	0.712	0.439	Mesoderm	Ppic
0.542628	0.738	0.437	Mesoderm	Cald1
0.539009	0.421	0.061	Mesoderm	Foxf1
0.535334	0.843	0.462	Mesoderm	Prtg
0.534521	0.638	0.361	Mesoderm	Nnat
0.508949	0.87	0.518	Mesoderm	Rbms1
0.503206	0.924	0.691	Mesoderm	Maged1
0.496371	0.367	0.202	Mesoderm	Dlk1
0.491309	0.588	0.159	Mesoderm	Hoxb2
0.491265	0.368	0.091	Mesoderm	Dll3
0.489771	0.415	0.084	Mesoderm	Prrx2
0.486778	0.792	0.49	Mesoderm	Laptm4b
0.474037	0.875	0.539	Mesoderm	H2afy2
0.466639	0.796	0.49	Mesoderm	Peg3
0.463611	0.801	0.493	Mesoderm	Marcks
0.448203	0.719	0.444	Mesoderm	Bambi
0.443912	0.506	0.196	Mesoderm	Pdlim4
0.443278	0.393	0.107	Mesoderm	Hoxb1
0.435203	0.574	0.277	Mesoderm	Lef1
0.41784	0.902	0.517	Mesoderm	Ccnd2
0.409634	0.891	0.645	Mesoderm	H2afy
0.383593	0.831	0.577	Mesoderm	Basp1
0.38103	0.86	0.523	Mesoderm	Gpc3
0.377767	0.701	0.53	Mesoderm	Cdkn1c
0.370643	0.95	0.749	Mesoderm	Limd2
0.367326	0.71	0.28	Mesoderm	Crabp1
0.362096	0.419	0.047	Mesoderm	Aplnr
0.352422	0.316	0.067	Mesoderm	Hapln1
0.34551	0.478	0.247	Mesoderm	Tmem88
0.344948	0.987	0.804	Mesoderm	Ifitm2
0.342513	0.569	0.232	Mesoderm	Meis2
0.331801	0.518	0.247	Mesoderm	Nkd1
0.331699	0.411	0.118	Mesoderm	Fgf3
0.331463	0.408	0.224	Mesoderm	Spin2c
0.32836	0.253	0.007	Mesoderm	Foxc2
0.326415	0.307	0.043	Mesoderm	Smarcd3
0.325245	0.36	0.167	Mesoderm	T
0.320461	0.896	0.681	Mesoderm	Rcn2
0.319725	0.69	0.53	Mesoderm	Cmtm7
0.315432	0.912	0.679	Mesoderm	Tspan6
0.313688	0.627	0.44	Mesoderm	Pdlim7
0.309299	0.67	0.406	Mesoderm	Wls
0.308627	0.402	0.174	Mesoderm	Frzb
0.30645	0.262	0.024	Mesoderm	Wnt2
0.304029	0.967	0.802	Mesoderm	Tead2
0.303577	0.408	0.146	Mesoderm	Snai1
0.300657	0.529	0.278	Mesoderm	Maged2
0.29244	0.448	0.141	Mesoderm	Fam212a
0.28236	0.37	0.083	Mesoderm	Gata6
0.281708	0.717	0.533	Mesoderm	Tubb6
0.279667	0.865	0.687	Mesoderm	Ttc3
0.278185	0.434	0.246	Mesoderm	Fst
0.273996	0.542	0.263	Mesoderm	Fstl1
0.272187	0.412	0.247	Mesoderm	Igf2
0.268634	0.67	0.4	Mesoderm	Fbln1
0.268159	0.432	0.184	Mesoderm	Gas1
0.266813	0.808	0.654	Mesoderm	Cfl2
0.263177	0.816	0.56	Mesoderm	Sox4
0.262166	0.541	0.298	Mesoderm	Ndn
0.256316	0.368	0.215	Mesoderm	Msx2
0.254756	0.276	0.044	Mesoderm	Nrp1
0.254008	0.264	0.091	Mesoderm	Car3
1.54698	0.872	0.234	Ectoderm	Ptn
1.3988	0.915	0.328	Ectoderm	Crabp2
1.08093	0.568	0.371	Ectoderm	Crabp1
0.662797	0.26	0.051	Ectoderm	Hesx1
0.623465	0.805	0.297	Ectoderm	Map1b
0.607825	0.735	0.279	Ectoderm	Stmn2
0.567324	0.69	0.199	Ectoderm	Sfrp1
0.544591	0.384	0.042	Ectoderm	Hes3
0.510995	0.801	0.398	Ectoderm	Pls3
0.482738	0.998	0.83	Ectoderm	Tuba1a
0.473372	0.663	0.204	Ectoderm	Sox2
0.430671	0.59	0.215	Ectoderm	Irx3
0.429971	0.845	0.59	Ectoderm	Ccnd2
0.416731	0.569	0.156	Ectoderm	Sfrp2
0.41244	0.958	0.779	Ectoderm	Sms
0.393119	0.818	0.502	Ectoderm	Wfdc2
0.376738	0.593	0.319	Ectoderm	Pcsk1n
0.372426	0.858	0.574	Ectoderm	Gja1
0.369633	0.908	0.592	Ectoderm	H2afy2
0.368255	0.801	0.454	Ectoderm	Sox11
0.364691	0.927	0.709	Ectoderm	Sap30
0.357918	0.994	0.821	Ectoderm	Cd24a
0.356134	0.302	0.053	Ectoderm	Fam181b
0.352235	0.538	0.193	Ectoderm	Tubb3
0.347077	0.493	0.107	Ectoderm	Cntfr
0.341895	0.791	0.544	Ectoderm	Nmral1
0.341272	0.728	0.397	Ectoderm	Nnat
0.338039	0.901	0.699	Ectoderm	Cdca7
0.335114	0.601	0.286	Ectoderm	Meis2
0.334204	0.408	0.07	Ectoderm	Foxb1
0.331125	0.851	0.603	Ectoderm	Gsta4
0.319318	0.426	0.231	Ectoderm	Gadd45a
0.313079	0.422	0.093	Ectoderm	Irx5
0.301045	0.561	0.236	Ectoderm	Tmem47
0.2989	0.746	0.48	Ectoderm	Jam3
0.29831	0.651	0.367	Ectoderm	Fgfr1
0.292551	0.469	0.171	Ectoderm	Ddit4
0.275781	0.689	0.36	Ectoderm	Fxyd6
0.273757	0.531	0.215	Ectoderm	Lpar4
0.271119	0.593	0.306	Ectoderm	Pfn2
0.271063	0.927	0.717	Ectoderm	Tspan6
0.267382	0.867	0.597	Ectoderm	Sox4
0.267163	0.5	0.274	Ectoderm	Tubb2b
0.265764	0.812	0.549	Ectoderm	Cadm1
0.265189	0.359	0.192	Ectoderm	Fgf15
0.265096	0.726	0.441	Ectoderm	Dbn1
0.26419	0.517	0.21	Ectoderm	Cpe
0.26305	0.85	0.671	Ectoderm	Fam60a
0.255685	0.604	0.332	Ectoderm	Ndn
0.251225	0.907	0.595	Ectoderm	Igfbp2
5.24072	0.932	0.322	Angioblast	Hbb-bh1
4.93903	0.782	0.197	Angioblast	Hba-x
4.52763	0.607	0.129	Angioblast	Hbb-y
4.40536	0.771	0.108	Angioblast	Hba-a1
3.73794	0.734	0.068	Angioblast	Hba-a2
1.98842	0.521	0.022	Angioblast	Hbb-bs
1.98636	0.965	0.058	Angioblast	Cited4
1.88836	0.997	0.701	Angioblast	Car2
1.71035	0.851	0.25	Angioblast	Blvrb
1.44966	0.962	0.15	Angioblast	Lmo2
1.38802	0.894	0.172	Angioblast	Smim1
1.26661	0.909	0.047	Angioblast	Snca
1.2654	0.739	0.007	Angioblast	Gypa
1.24794	0.963	0.762	Angioblast	Hmbs
1.20457	0.93	0.453	Angioblast	Cpox
1.20037	0.854	0.015	Angioblast	Klf1
1.1191	0.642	0.324	Angioblast	Mgst3
1.11266	0.992	0.783	Angioblast	Cited2
1.09345	0.877	0.574	Angioblast	Alad
1.02187	0.897	0.038	Angioblast	Gata1
0.99315	0.658	0.01	Angioblast	Alas2
0.989285	0.413	0.006	Angioblast	Hbb-bt
0.903522	0.984	0.725	Angioblast	Prdx3
0.858801	0.861	0.161	Angioblast	Fam212a
0.843349	0.907	0.198	Angioblast	Slc39a8
0.810106	0.729	0.027	Angioblast	Slc38a5
0.786585	0.872	0.138	Angioblast	Prkar2b
0.777757	0.513	0.165	Angioblast	Fgf3
0.774097	0.627	0.119	Angioblast	Acp5
0.765417	0.75	0.076	Angioblast	Ube2l6
0.760059	0.86	0.289	Angioblast	Creg1
0.738595	0.756	0.249	Angioblast	Fech
0.733693	0.777	0.199	Angioblast	Fam210b
0.731522	0.989	0.794	Angioblast	Ccnd3
0.696953	0.672	0.231	Angioblast	Pnpo
0.69066	0.78	0.037	Angioblast	Tal1
0.681807	0.452	0.158	Angioblast	Hebp1
0.663969	0.875	0.574	Angioblast	Psmb10
0.656243	0.736	0.037	Angioblast	Epor
0.64629	0.859	0.439	Angioblast	Phlda1
0.644052	0.739	0.029	Angioblast	Gypc
0.627096	0.531	0.18	Angioblast	Mllt3
0.62603	0.685	0.006	Angioblast	Tspan32
0.6178	0.871	0.416	Angioblast	Josd2
0.607234	0.731	0.209	Angioblast	Rgs10
0.604888	0.862	0.632	Angioblast	Urod
0.602911	0.578	0.002	Angioblast	Trim10
0.600005	0.481	0.004	Angioblast	Mrap
0.584561	0.945	0.544	Angioblast	Rbm38
0.575633	0.653	0.09	Angioblast	Smox
0.566497	0.554	0.072	Angioblast	Slc25a37
0.562165	0.928	0.642	Angioblast	Cmas
0.559788	0.86	0.419	Angioblast	Nt5c3
0.558245	0.912	0.635	Angioblast	Gclm
0.556684	0.804	0.352	Angioblast	Slc29a1
0.54816	0.968	0.79	Angioblast	Sod2
0.543775	0.729	0.211	Angioblast	Ptp4a3
0.542909	0.897	0.621	Angioblast	Asns
0.52509	0.717	0.378	Angioblast	Plin2
0.520463	0.87	0.608	Angioblast	Mns1
0.516565	0.672	0.103	Angioblast	Abcb10
0.504933	0.582	0.005	Angioblast	Gfi1b
0.495115	0.656	0.116	Angioblast	Tspan33
0.491325	0.88	0.41	Angioblast	Ddah1
0.486288	0.459	0.101	Angioblast	Gmpr
0.475974	0.649	0.104	Angioblast	Ssx2ip
0.457695	0.825	0.414	Angioblast	Fam195a
0.456694	0.627	0.269	Angioblast	F2r
0.453403	0.602	0.154	Angioblast	Uros
0.451223	0.544	0.044	Angioblast	Ell2
0.450993	0.941	0.744	Angioblast	Pycr2
0.449741	0.57	0.059	Angioblast	F10
0.4439	0.913	0.653	Angioblast	Ifrd2
0.4427	0.521	0.012	Angioblast	Fermt3
0.431107	0.491	0.146	Angioblast	Rnd2
0.425011	0.806	0.58	Angioblast	Chchd10
0.419489	0.934	0.737	Angioblast	Timm10
0.405222	0.607	0.16	Angioblast	Rpia
0.401649	0.781	0.419	Angioblast	Ncoa4
0.401442	0.52	0.046	Angioblast	Cdc42ep3
0.397601	0.548	0.14	Angioblast	Ppox
0.397024	0.464	0.01	Angioblast	Nrip3
0.391529	0.764	0.385	Angioblast	Crlf3
0.388277	0.629	0.189	Angioblast	Frrs1
0.38579	0.673	0.257	Angioblast	Ppp1r15a
0.378386	0.541	0.063	Angioblast	Slc43a3
0.377241	0.773	0.422	Angioblast	Nadk2
0.376347	0.48	0.003	Angioblast	Nfe2
0.373707	0.518	0.171	Angioblast	Rfesd
0.368722	0.764	0.432	Angioblast	Prkab1
0.368595	0.34	0.001	Angioblast	Nxpe2
0.365379	0.715	0.357	Angioblast	Rmdn3
0.361397	0.316	0.001	Angioblast	Hemgn
0.348816	0.911	0.722	Angioblast	Pabpc4
0.345708	0.445	0.02	Angioblast	Icam4
0.344148	0.632	0.277	Angioblast	Mpc1
0.341397	0.424	0.02	Angioblast	Lyl1
0.336911	0.427	0.003	Angioblast	Kcnn4
0.335098	0.586	0.26	Angioblast	Gadd45g
0.334913	0.878	0.683	Angioblast	Ddx21
0.327548	0.518	0.103	Angioblast	Zfpm1
0.324676	0.806	0.576	Angioblast	Ptdss2
0.320619	0.71	0.465	Angioblast	Abcg2
0.316723	0.732	0.352	Angioblast	Baz1a
0.315691	0.425	0.018	Angioblast	Cpne7
0.313637	0.634	0.427	Angioblast	Rasgrp2
0.312636	0.769	0.482	Angioblast	Htra2
0.311185	0.617	0.233	Angioblast	Glipr2
0.30771	0.549	0.092	Angioblast	Aqp8
0.30643	0.842	0.64	Angioblast	Ybx3
0.306314	0.54	0.159	Angioblast	Btg2
0.306218	0.404	0.009	Angioblast	Itga2b
0.305156	0.253	0.002	Angioblast	Slc4a1
0.295131	0.424	0.098	Angioblast	Nrtn
0.292156	0.611	0.43	Angioblast	Tpst2
0.282632	0.9	0.724	Angioblast	Rcn1
0.2798	0.391	0.016	Angioblast	Tmod1
0.278123	0.372	0.068	Angioblast	Runx1
0.27531	0.616	0.304	Angioblast	March2
0.272321	0.584	0.319	Angioblast	Pim1
0.270409	0.724	0.484	Angioblast	1700037H04Rik
0.265127	0.48	0.152	Angioblast	Picalm
0.264472	0.448	0.124	Angioblast	Hipk2
0.263228	0.572	0.253	Angioblast	1500011K16Rik
0.262638	0.438	0.087	Angioblast	Rab3il1
0.261992	0.5	0.162	Angioblast	Ubxn2a
0.259073	0.795	0.57	Angioblast	Shmt2
0.256352	0.614	0.314	Angioblast	Mtfp1
0.254869	0.433	0.13	Angioblast	Tacc1
0.252314	0.899	0.741	Angioblast	Gfer
0.251433	0.383	0.071	Angioblast	Dhrs11
0.251116	0.505	0.216	Angioblast	Serinc3
0.25081	0.806	0.632	Angioblast	Nudt4
1.83335	0.878	0.563	ExE mesoderm	Cdkn1c
1.68403	0.927	0.246	ExE mesoderm	Spin2c
1.67241	0.994	0.626	ExE mesoderm	Phlda2
1.09127	0.865	0.244	ExE mesoderm	Hand1
1.07753	0.976	0.654	ExE mesoderm	Mest
1.06055	0.644	0.116	ExE mesoderm	Plac1
1.02351	0.696	0.042	ExE mesoderm	Pitx1
1.01929	0.865	0.221	ExE mesoderm	Dlk1
1.01461	0.943	0.5	ExE mesoderm	Bambi
0.983979	0.897	0.127	ExE mesoderm	Foxf1
0.871041	0.969	0.68	ExE mesoderm	Csrp2
0.868549	0.928	0.335	ExE mesoderm	Msx1
0.836965	0.838	0.333	ExE mesoderm	Slc38a4
0.835144	0.967	0.561	ExE mesoderm	Ifitm1
0.793957	0.637	0.084	ExE mesoderm	Cdx4
0.768035	0.862	0.645	ExE mesoderm	Lgals1
0.760847	0.701	0.189	ExE mesoderm	Pmp22
0.750595	0.705	0.085	ExE mesoderm	Hoxb6
0.693119	0.901	0.4	ExE mesoderm	Vim
0.687445	0.852	0.313	ExE mesoderm	Cdx2
0.674335	0.763	0.195	ExE mesoderm	Ppp1r14a
0.669207	0.478	0.112	ExE mesoderm	Hoxaas3
0.650649	0.749	0.236	ExE mesoderm	Msx2
0.646294	0.901	0.534	ExE mesoderm	Krt8
0.639847	0.573	0.242	ExE mesoderm	Sgce
0.619413	0.565	0.056	ExE mesoderm	Hoxc8
0.618009	0.521	0.015	ExE mesoderm	Hoxa10
0.613187	0.585	0.077	ExE mesoderm	Hoxd1
0.606808	0.757	0.191	ExE mesoderm	Bmp4
0.584559	0.475	0.038	ExE mesoderm	Twist2
0.581292	0.787	0.274	ExE mesoderm	Smtnl2
0.579701	0.57	0.033	ExE mesoderm	Hoxa9
0.576692	0.686	0.256	ExE mesoderm	Tmem158
0.575512	0.965	0.592	ExE mesoderm	H19
0.569238	0.798	0.499	ExE mesoderm	Ppic
0.567747	0.549	0.037	ExE mesoderm	Hoxc9
0.559223	0.588	0.154	ExE mesoderm	Prrx2
0.55291	0.589	0.038	ExE mesoderm	Hoxd9
0.541474	0.742	0.291	ExE mesoderm	Tmem88
0.540679	0.943	0.595	ExE mesoderm	Hmga2
0.537396	0.752	0.322	ExE mesoderm	Peg10
0.535736	0.589	0.054	ExE mesoderm	Hoxa7
0.528612	0.806	0.44	ExE mesoderm	Csrp1
0.517393	0.96	0.758	ExE mesoderm	Meg3
0.517235	0.862	0.375	ExE mesoderm	Crabp1
0.513793	0.393	0.067	ExE mesoderm	Hoxb5os
0.506261	0.788	0.399	ExE mesoderm	Ugdh
0.499074	0.499	0.076	ExE mesoderm	Rgs5
0.48565	0.906	0.599	ExE mesoderm	Rbms1
0.485519	0.683	0.275	ExE mesoderm	Igf2
0.465791	0.813	0.426	ExE mesoderm	Fn1
0.463918	0.854	0.503	ExE mesoderm	Cald1
0.463082	0.916	0.607	ExE mesoderm	Ccnd2
0.460803	0.881	0.558	ExE mesoderm	Peg3
0.459327	0.574	0.1	ExE mesoderm	Hoxb8
0.453632	0.63	0.263	ExE mesoderm	Suv39h1
0.451337	0.565	0.122	ExE mesoderm	Cox4i2
0.447004	0.575	0.201	ExE mesoderm	Amot
0.445228	0.711	0.261	ExE mesoderm	Pdlim4
0.44059	0.458	0.067	ExE mesoderm	Hoxb9
0.437154	0.855	0.561	ExE mesoderm	Cmtm7
0.409866	0.441	0.056	ExE mesoderm	Tmem119
0.409411	0.954	0.745	ExE mesoderm	Maged1
0.403455	0.548	0.202	ExE mesoderm	Snai1
0.400916	0.812	0.532	ExE mesoderm	Hes1
0.396624	0.691	0.349	ExE mesoderm	Ndn
0.394643	0.732	0.434	ExE mesoderm	Bbx
0.393144	0.535	0.114	ExE mesoderm	Wnt5a
0.378526	0.538	0.112	ExE mesoderm	Dok4
0.374916	0.809	0.527	ExE mesoderm	Grb10
0.369226	0.941	0.701	ExE mesoderm	H2afy
0.35913	0.446	0.075	ExE mesoderm	Isl1
0.351	0.823	0.56	ExE mesoderm	Laptm4b
0.347953	0.546	0.152	ExE mesoderm	P4ha2
0.347083	0.459	0.202	ExE mesoderm	Efnb1
0.34491	0.891	0.708	ExE mesoderm	Pja1
0.338097	0.701	0.415	ExE mesoderm	Cnn2
0.335614	0.653	0.343	ExE mesoderm	Lef1
0.329488	0.903	0.708	ExE mesoderm	Oat
0.329015	0.453	0.053	ExE mesoderm	Hand2
0.324653	0.531	0.299	ExE mesoderm	Pdgfa
0.323829	0.529	0.24	ExE mesoderm	Greb1
0.32349	0.662	0.373	ExE mesoderm	2810474O19Rik
0.307658	0.889	0.737	ExE mesoderm	Sh3glb1
0.304985	0.415	0.092	ExE mesoderm	Twist1
0.303154	0.307	0.108	ExE mesoderm	Pcolce
0.302539	0.344	0.036	ExE mesoderm	Pgf
0.301472	0.742	0.505	ExE mesoderm	Ckap4
0.300683	0.846	0.532	ExE mesoderm	Gpx3
0.299314	0.317	0.029	ExE mesoderm	Col1a1
0.295129	0.563	0.241	ExE mesoderm	Vgll4
0.290071	0.723	0.462	ExE mesoderm	Fam216a
0.287363	0.636	0.325	ExE mesoderm	Fstl1
0.283784	0.59	0.288	ExE mesoderm	Oaf
0.283636	0.44	0.118	ExE mesoderm	Prdm6
0.283498	0.844	0.622	ExE mesoderm	Mapk3
0.276409	0.538	0.243	ExE mesoderm	Tpd52l1
0.275784	0.396	0.127	ExE mesoderm	3632451O06Rik
0.275458	0.879	0.601	ExE mesoderm	Gpc3
0.27312	0.356	0.046	ExE mesoderm	Col9a1
0.272357	0.31	0.063	ExE mesoderm	Capn6
0.266863	0.458	0.158	ExE mesoderm	Apela
0.266606	0.452	0.13	ExE mesoderm	Mmp2
0.265768	0.693	0.443	ExE mesoderm	2210013O21Rik
0.263517	0.806	0.486	ExE mesoderm	Igfbp4
0.261568	0.402	0.1	ExE mesoderm	Tbx3
0.26111	0.346	0.034	ExE mesoderm	Hoxc6
0.260716	0.338	0.072	ExE mesoderm	Sct
0.259255	0.465	0.162	ExE mesoderm	Rarg
0.258848	0.278	0.023	ExE mesoderm	2610528A11Rik
0.257443	0.267	0.04	ExE mesoderm	Osr1
0.255962	0.542	0.276	ExE mesoderm	Smad7
0.255176	0.413	0.145	ExE mesoderm	Efna1
0.254635	0.633	0.379	ExE mesoderm	Rps6ka6
0.250904	0.713	0.461	ExE mesoderm	Fbln1
0.272704	0.993	0.839	ExE mesoderm	Id3
0.317829	0.776	0.616	ExE mesoderm	Dnpep
0.282365	0.89	0.726	ExE mesoderm	Rbpms
0.257671	0.955	0.796	ExE mesoderm	Limd2
0.252207	0.774	0.596	ExE mesoderm	Mnat1
0.251992	0.86	0.688	ExE mesoderm	Cfl2
0.314615	0.536	0.31	ExE mesoderm	Nkd1
0.262351	0.899	0.732	ExE mesoderm	Rcn2
0.320442	0.294	0.126	ExE mesoderm	Asb4
0.292375	0.78	0.574	ExE mesoderm	Tubb6
0.385208	0.339	0.158	ExE mesoderm	Etv2
0.301638	0.558	0.359	ExE mesoderm	Eva1b
0.266567	0.845	0.636	ExE mesoderm	Basp1
0.257941	0.779	0.554	ExE mesoderm	Prtg
0.301764	0.481	0.281	ExE mesoderm	Gadd45g
0.410232	0.531	0.337	ExE mesoderm	Maged2
0.322005	0.53	0.351	ExE mesoderm	Pcgf5
0.258371	0.863	0.699	ExE mesoderm	S100a10
2.2371	0.931	0.289	PGC	Ifitm3
1.30111	0.569	0.019	PGC	Dppa3
0.996137	0.61	0.067	PGC	Dnd1
0.892651	0.429	0.005	PGC	Sprr2a3
0.7108	0.5	0.016	PGC	Psmb8
0.565982	0.538	0.064	PGC	Tapbp
0.357418	0.288	0.004	PGC	Nanos3
0.304011	0.258	0.012	PGC	Gdf3
0.293441	0.304	0.024	PGC	Tdrd5
0.299637	0.281	0.023	PGC	Irgm1
0.276614	0.276	0.022	PGC	Dnaaf3
1.44111	0.916	0.304	PGC	Fgf8
0.93198	0.508	0.08	PGC	Igfbp3
1.58133	0.987	0.651	PGC	Psme2
1.16897	0.921	0.413	PGC	Aldh2
0.359744	0.332	0.037	PGC	Nmi
1.14077	0.788	0.216	PGC	T
0.660909	0.49	0.08	PGC	Sct
1.01447	0.931	0.331	PGC	Cdx2
1.38531	0.946	0.584	PGC	Psme1
0.816686	0.834	0.253	PGC	Msx2
0.332938	0.365	0.047	PGC	Irf1
0.49507	0.276	0.029	PGC	Slpi
1.50824	0.987	0.575	PGC	Ifitm1
0.944533	0.885	0.356	PGC	Msx1
1.42164	0.995	0.638	PGC	Phlda2
0.936033	0.913	0.511	PGC	Ypel3
0.625457	0.589	0.154	PGC	Efna1
0.863314	0.75	0.248	PGC	Rspo3
0.614153	0.592	0.171	PGC	Alpl
0.497168	0.668	0.173	PGC	Gjb3
0.340949	0.334	0.053	PGC	Id4
0.704046	0.778	0.306	PGC	Pdgfa
0.829751	0.679	0.253	PGC	Tmem185a
0.604853	0.643	0.215	PGC	Cmtm6
0.993012	0.962	0.666	PGC	Id1
0.54092	0.531	0.13	PGC	Mesp1
0.554989	0.696	0.276	PGC	Pdlim4
0.418429	0.434	0.112	PGC	Elf3
0.604245	0.651	0.286	PGC	Crot
0.52147	0.48	0.141	PGC	Igfbpl1
0.712727	0.959	0.535	PGC	Pou5f1
0.405935	0.464	0.132	PGC	Tfap2c
0.366605	0.411	0.118	PGC	Smim10l2a
0.361402	0.434	0.124	PGC	Evx1
0.503644	0.888	0.616	PGC	Lrpap1
0.445769	0.436	0.132	PGC	Sox17
0.291207	0.365	0.101	PGC	Evx1os
0.298863	0.38	0.111	PGC	Klf5
0.592199	0.393	0.126	PGC	Klf2
0.416931	0.495	0.204	PGC	Mycl
0.438153	0.592	0.287	PGC	1700027J19Rik
0.641402	0.786	0.51	PGC	S100a11
0.560626	0.814	0.515	PGC	Bambi
0.570938	0.798	0.599	PGC	Psmb10
0.463677	0.735	0.418	PGC	Vim
0.453887	0.768	0.533	PGC	Itm2c
0.418229	0.827	0.57	PGC	Peg3
0.419863	0.745	0.533	PGC	Aspscr1
0.451782	0.628	0.374	PGC	1110012L19Rik
0.427046	0.908	0.647	PGC	Spint2
0.439272	0.638	0.351	PGC	Slc38a4
0.393327	0.607	0.332	PGC	Ptk7
0.312423	0.393	0.142	PGC	Wnt5b
0.468739	0.842	0.618	PGC	Mogat2
0.319075	0.612	0.266	PGC	Hand1
0.430699	0.681	0.444	PGC	Bbx
0.445425	0.594	0.359	PGC	Hbp1
0.321055	0.385	0.144	PGC	Cdkn1a
0.56819	0.885	0.709	PGC	Ldhb
0.499071	0.773	0.61	PGC	Pnrc1
0.440041	0.689	0.518	PGC	Idnk
0.354481	0.658	0.442	PGC	Ebp
0.431693	0.796	0.61	PGC	H1fx
0.360507	0.893	0.709	PGC	H2afy
0.318994	0.48	0.211	PGC	Bmp4
0.260889	0.398	0.178	PGC	Tor3a
0.258519	0.365	0.16	PGC	Ccpg1os
0.394935	0.673	0.502	PGC	Rest
0.391536	0.661	0.463	PGC	Gyg
0.354053	0.543	0.326	PGC	Ssbp2
0.349144	0.681	0.474	PGC	F11r
0.364135	0.513	0.305	PGC	Klk8
0.266734	0.355	0.162	PGC	Tmem176b
0.285849	0.411	0.204	PGC	Ddit4
0.312461	0.885	0.589	PGC	Epcam
0.339393	0.536	0.353	PGC	Tsc22d3
0.299747	0.543	0.363	PGC	Zc2hc1a
0.278469	0.464	0.245	PGC	Dlk1
0.271868	0.281	0.126	PGC	Uap1l1
0.281714	0.421	0.254	PGC	Tpd52l1
0.255811	0.526	0.37	PGC	Cxx1a
0.304784	0.773	0.611	PGC	Gpc3
1.0743	0.914	0.683	Non-neural ectoderm	Slc2a3
1.00537	0.6	0.12	Non-neural ectoderm	Wnt6
0.907146	0.725	0.381	Non-neural ectoderm	Crabp1
0.742135	0.667	0.346	Non-neural ectoderm	Msx1
0.69779	0.839	0.537	Non-neural ectoderm	Krt8
0.690109	0.851	0.376	Non-neural ectoderm	Crabp2
0.685828	0.893	0.524	Non-neural ectoderm	Wfdc2
0.631516	0.7	0.293	Non-neural ectoderm	Pdgfa
0.622812	0.886	0.671	Non-neural ectoderm	Krt18
0.612129	0.928	0.657	Non-neural ectoderm	Mest
0.539079	0.641	0.202	Non-neural ectoderm	Bcam
0.536503	0.991	0.835	Non-neural ectoderm	Cd24a
0.486115	0.489	0.119	Non-neural ectoderm	Hapln1
0.478907	0.59	0.243	Non-neural ectoderm	Msx2
0.465754	0.451	0.028	Non-neural ectoderm	Dlx5
0.458991	0.736	0.306	Non-neural ectoderm	Meis2
0.451855	0.575	0.168	Non-neural ectoderm	Gap43
0.442229	0.919	0.658	Non-neural ectoderm	Id1
0.438373	0.912	0.599	Non-neural ectoderm	Rbms1
0.435241	0.947	0.607	Non-neural ectoderm	Ccnd2
0.427818	0.659	0.292	Non-neural ectoderm	Ptn
0.412716	0.54	0.03	Non-neural ectoderm	Tfap2a
0.408302	0.846	0.594	Non-neural ectoderm	Nectin2
0.400779	0.405	0.142	Non-neural ectoderm	Cxcl12
0.393913	0.543	0.282	Non-neural ectoderm	Ifitm3
0.376422	0.844	0.64	Non-neural ectoderm	Spint2
0.371367	0.761	0.465	Non-neural ectoderm	Wls
0.359341	0.641	0.386	Non-neural ectoderm	Arl4c
0.354249	0.628	0.275	Non-neural ectoderm	1700027J19Rik
0.350254	0.882	0.55	Non-neural ectoderm	Prtg
0.346268	0.524	0.156	Non-neural ectoderm	Flrt3
0.34509	0.552	0.199	Non-neural ectoderm	Tmem54
0.335173	0.916	0.702	Non-neural ectoderm	H2afy
0.33157	0.626	0.36	Non-neural ectoderm	Hmgn3
0.324301	0.351	0.066	Non-neural ectoderm	Tacstd2
0.318454	0.914	0.617	Non-neural ectoderm	H2afy2
0.316307	0.692	0.426	Non-neural ectoderm	Ptprf
0.311778	0.296	0.083	Non-neural ectoderm	Krt7
0.306855	0.503	0.206	Non-neural ectoderm	Spint1
0.281585	0.601	0.159	Non-neural ectoderm	Gjb3
0.27767	0.359	0.035	Non-neural ectoderm	Gm16136
0.27687	0.38	0.128	Non-neural ectoderm	Cldn4
0.259864	0.261	0.068	Non-neural ectoderm	Sox9
0.254925	0.298	0.016	Non-neural ectoderm	Npnt
0.253864	0.555	0.29	Non-neural ectoderm	Tubb2b
0.358798	0.787	0.52	Non-neural ectoderm	Cldn6
0.255239	0.805	0.605	Non-neural ectoderm	Igf2bp3
0.616663	0.423	0.2	Non-neural ectoderm	Pmp22
0.310123	0.838	0.581	Non-neural ectoderm	Epcam
0.338711	0.421	0.196	Non-neural ectoderm	Sfn
0.377	0.794	0.61	Non-neural ectoderm	Lrpap1
0.364154	0.46	0.245	Non-neural ectoderm	Gadd45a
0.301464	0.995	0.844	Non-neural ectoderm	Tuba1a
0.277264	0.627	0.441	Non-neural ectoderm	Fhl1
0.359733	0.618	0.418	Non-neural ectoderm	Cnn2
0.324468	0.836	0.622	Non-neural ectoderm	Igfbp2
1.39122	0.969	0.535	Endoderm	Krt8
1.33616	0.97	0.67	Endoderm	Krt18
1.31259	0.428	0.044	Endoderm	Cer1
1.2523	0.506	0.209	Endoderm	T
1.24401	0.619	0.245	Endoderm	Trh
1.08653	0.53	0.121	Endoderm	Sox17
1.07843	0.624	0.155	Endoderm	Apela
1.03275	0.276	0.021	Endoderm	Pifo
1.00653	0.973	0.516	Endoderm	Cldn6
0.986476	0.619	0.315	Endoderm	Cthrc1
0.937586	0.523	0.179	Endoderm	Krt19
0.86263	0.997	0.836	Endoderm	Cd24a
0.807709	0.657	0.256	Endoderm	Sp5
0.807491	0.934	0.758	Endoderm	Car4
0.793337	0.867	0.686	Endoderm	Slc2a3
0.776281	0.882	0.567	Endoderm	Ifitm1
0.757148	0.83	0.549	Endoderm	Slc16a1
0.732866	0.952	0.767	Endoderm	Tagln2
0.726598	0.466	0.02	Endoderm	Gpx2
0.672314	0.667	0.077	Endoderm	Foxa2
0.666259	0.385	0.08	Endoderm	Capsl
0.62713	0.398	0.13	Endoderm	Dkk1
0.622484	0.385	0.015	Endoderm	Samd3
0.599898	0.947	0.638	Endoderm	Spint2
0.592488	0.381	0.154	Endoderm	Ccpg1os
0.590229	0.731	0.517	Endoderm	B9d1
0.589266	0.521	0.172	Endoderm	Cfc1
0.575638	0.884	0.619	Endoderm	Sox4
0.55628	0.343	0.096	Endoderm	Calca
0.554726	0.794	0.557	Endoderm	Fam213a
0.525064	0.438	0.081	Endoderm	Cpn1
0.51254	0.504	0.077	Endoderm	Krt7
0.508838	0.337	0.083	Endoderm	Igfbp5
0.508438	0.394	0.082	Endoderm	Cpm
0.502304	0.282	0.005	Endoderm	Vtn
0.496712	0.657	0.267	Endoderm	Crb3
0.494334	0.828	0.605	Endoderm	Gpc3
0.480112	0.894	0.58	Endoderm	Epcam
0.474309	0.803	0.563	Endoderm	Peg3
0.468864	0.806	0.572	Endoderm	Cadm1
0.465772	0.685	0.369	Endoderm	Cmtm8
0.454579	0.291	0.016	Endoderm	Erich2
0.436799	0.63	0.269	Endoderm	Ctxn1
0.419147	0.804	0.562	Endoderm	Laptm4b
0.408885	0.785	0.598	Endoderm	Nectin2
0.401063	0.605	0.299	Endoderm	Pdgfa
0.398957	0.581	0.245	Endoderm	Tln2
0.391683	0.512	0.159	Endoderm	Flrt3
0.390785	0.881	0.632	Endoderm	Crip2
0.383439	0.695	0.417	Endoderm	Cnn2
0.38067	0.813	0.604	Endoderm	H1fx
0.378864	0.837	0.678	Endoderm	Txndc12
0.363092	0.728	0.428	Endoderm	Cldn7
0.363083	0.656	0.321	Endoderm	Cystm1
0.362585	0.899	0.619	Endoderm	H2afy2
0.3591	0.305	0.087	Endoderm	Hhex
0.355282	0.509	0.254	Endoderm	Smim14
0.350104	0.582	0.321	Endoderm	Tspan7
0.349094	0.617	0.323	Endoderm	Pcbd1
0.346676	0.254	0.043	Endoderm	Bicc1
0.340128	0.305	0.099	Endoderm	Oscp1
0.332438	0.356	0.137	Endoderm	Shisa2
0.330397	0.475	0.194	Endoderm	Mgst1
0.317297	0.69	0.426	Endoderm	Dap
0.313722	0.346	0.087	Endoderm	Cyb561
0.312862	0.474	0.21	Endoderm	Bcam
0.312807	0.292	0.036	Endoderm	Cldn9
0.307939	0.444	0.169	Endoderm	Ap1s3
0.307345	0.337	0.01	Endoderm	Foxa1
0.299087	0.616	0.344	Endoderm	Gpx8
0.298784	0.371	0.048	Endoderm	Dgkk
0.296433	0.61	0.343	Endoderm	Aes
0.295206	0.597	0.249	Endoderm	Spink1
0.290321	0.559	0.303	Endoderm	Nradd
0.28141	0.492	0.22	Endoderm	Tpbg
0.281313	0.308	0.082	Endoderm	Lhx1os
0.273183	0.537	0.235	Endoderm	Rab25
0.257766	0.413	0.14	Endoderm	Trp53i11
0.254215	0.404	0.144	Endoderm	Bmp7
0.251718	0.346	0.104	Endoderm	Tmprss2
0.345598	0.826	0.609	Endoderm	Tgif1
0.459516	0.58	0.318	Endoderm	Upp1
0.373902	0.786	0.592	Endoderm	Jund
0.285452	0.633	0.405	Endoderm	Nr2f6
0.369099	0.916	0.735	Endoderm	Tspan6
0.329464	0.694	0.426	Endoderm	Nnat
0.256344	0.491	0.258	Endoderm	Grb7
0.285741	0.685	0.473	Endoderm	Hcfc1r1
0.351892	0.511	0.288	Endoderm	Btg1
0.369409	0.388	0.19	Endoderm	Ift57
0.286258	0.887	0.704	Endoderm	H2afy
0.409696	0.753	0.531	Endoderm	Wfdc2
0.55399	0.672	0.469	Endoderm	Phlda1
0.284319	0.643	0.439	Endoderm	Trappc6a
0.353468	0.74	0.537	Endoderm	Hes1
0.316262	0.899	0.748	Endoderm	Maged1
0.287735	0.624	0.43	Endoderm	Ptprf
0.2711	0.751	0.563	Endoderm	Commd3
0.851438	0.386	0.201	Endoderm	Mlf1
0.283315	0.747	0.563	Endoderm	Actn1
0.276683	0.427	0.223	Endoderm	Bphl
0.293658	0.334	0.153	Endoderm	Rpgr
0.299598	0.671	0.481	Endoderm	Tusc3
0.277711	0.763	0.56	Endoderm	Cd9
0.255515	0.433	0.227	Endoderm	Ptch1
0.283875	0.737	0.573	Endoderm	Hint2
0.333463	0.394	0.199	Endoderm	Ddit4
0.274399	0.673	0.484	Endoderm	Tspo
0.250782	0.299	0.134	Endoderm	Ift81
0.303808	0.331	0.157	Endoderm	Tmem176b
0.269534	0.35	0.177	Endoderm	Morn2
0.745004	0.563	0.405	Endoderm	Arl4a
0.250675	0.803	0.602	Endoderm	Hmga2
0.305832	0.864	0.623	Endoderm	Igfbp2
0.252466	0.543	0.354	Endoderm	Serf1
0.371981	0.501	0.322	Endoderm	Ift22
0.566462	0.566	0.407	Endoderm	Tmem107
0.269942	0.69	0.533	Endoderm	Grb10
0.283016	0.554	0.364	Endoderm	Hmgn3
0.421237	0.616	0.465	Endoderm	Rabl2
0.272312	0.351	0.19	Endoderm	Dync2li1
0.292354	0.801	0.634	Endoderm	Rbp1
0.657965	0.478	0.326	Endoderm	Ppp1r1a
0.27518	0.6	0.445	Endoderm	Tmem138
0.344085	0.662	0.512	Endoderm	Bambi
0.301726	0.446	0.287	Endoderm	Sat1
0.321534	0.528	0.371	Endoderm	Cyr61
0.251165	0.557	0.392	Endoderm	Fxyd6
2.03453	0.999	0.111	NMP	Hoxaas3
1.34822	0.944	0.09	NMP	Cdx4
1.34147	0.862	0.065	NMP	Hoxb5os
1.26609	0.912	0.165	NMP	Cdx1
1.25732	0.981	0.383	NMP	Crabp2
1.2371	0.81	0.062	NMP	Hoxc8
1.11309	0.938	0.103	NMP	Hoxb8
1.10401	0.959	0.322	NMP	Cdx2
1.06131	0.893	0.067	NMP	Hoxb9
1.05138	0.931	0.593	NMP	Grsf1
1.03346	0.808	0.067	NMP	Hes3
0.952371	0.991	0.612	NMP	Ccnd2
0.920089	0.732	0.298	NMP	Fgf8
0.91345	0.77	0.029	NMP	Epha5
0.855355	0.805	0.093	NMP	Nkx1-2
0.827335	0.65	0.074	NMP	Fgf17
0.765774	0.662	0.08	NMP	Hes7
0.755079	0.784	0.203	NMP	Etv4
0.738302	0.714	0.063	NMP	Hoxa7
0.703494	0.985	0.632	NMP	Rbp1
0.686298	0.539	0.044	NMP	Hoxa9
0.668559	0.517	0.048	NMP	Hoxc9
0.668444	0.51	0.065	NMP	Fgfbp3
0.66186	0.728	0.194	NMP	Mgst1
0.649291	0.807	0.238	NMP	Lhpp
0.640756	0.779	0.35	NMP	Msx1
0.638153	0.761	0.241	NMP	Greb1
0.622571	0.725	0.12	NMP	Ncam1
0.60816	0.803	0.321	NMP	Stmn2
0.556959	0.686	0.097	NMP	Foxb1
0.551253	0.631	0.243	NMP	Rspo3
0.548101	0.842	0.262	NMP	Hoxb2
0.541283	0.579	0.069	NMP	Lix1
0.532408	0.561	0.037	NMP	Hoxc6
0.528046	0.769	0.353	NMP	Nr6a1
0.522844	0.78	0.172	NMP	Hoxb1
0.522578	0.611	0.134	NMP	Wnt5b
0.50846	0.687	0.173	NMP	Gap43
0.501696	0.726	0.26	NMP	Sp5
0.498816	0.806	0.408	NMP	Acot7
0.494209	0.761	0.291	NMP	Tubb2b
0.485094	0.934	0.603	NMP	Ccnd1
0.484313	0.8	0.346	NMP	Map1b
0.48344	0.684	0.241	NMP	Ccnjl
0.475801	0.916	0.556	NMP	Prtg
0.475746	0.535	0.094	NMP	Evx1os
0.471413	0.763	0.295	NMP	Skap2
0.46591	0.633	0.1	NMP	Hoxb4
0.458887	0.896	0.601	NMP	Gja1
0.448317	0.649	0.214	NMP	Smim3
0.441591	0.819	0.296	NMP	Ptn
0.439447	0.954	0.705	NMP	H2afy
0.435834	0.557	0.037	NMP	Hoxc4
0.416315	0.737	0.3	NMP	Pdgfa
0.407201	0.78	0.323	NMP	Cystm1
0.397511	0.713	0.286	NMP	Smtnl2
0.395769	0.653	0.202	NMP	Mllt3
0.391929	0.683	0.327	NMP	Ptk7
0.389676	0.515	0.118	NMP	Evx1
0.387628	0.829	0.469	NMP	Wls
0.379878	0.559	0.117	NMP	Zfp503
0.378077	0.56	0.212	NMP	T
0.376395	0.846	0.426	NMP	Nnat
0.373398	0.599	0.181	NMP	Hoxa1
0.363437	0.512	0.111	NMP	Ifngr2
0.361953	0.559	0.143	NMP	Igdcc3
0.360564	0.684	0.341	NMP	Arid3b
0.359007	0.536	0.134	NMP	Pycr1
0.337026	0.517	0.132	NMP	Hotairm1
0.334293	0.517	0.127	NMP	Naaa
0.33421	0.532	0.141	NMP	Chd3
0.327471	0.617	0.231	NMP	Cdh2
0.318427	0.486	0.102	NMP	Hoxb6
0.313782	0.547	0.192	NMP	Uchl1
0.30685	0.445	0.045	NMP	Hoxa3
0.304117	0.535	0.167	NMP	Rarg
0.295522	0.546	0.196	NMP	Sfrp2
0.280132	0.378	0.049	NMP	Notum
0.26972	0.314	0.036	NMP	Wnt3a
0.269564	0.417	0.064	NMP	Hoxb7
0.270706	0.517	0.202	NMP	Crmp1
0.384533	0.711	0.421	NMP	Pitrm1
0.375654	0.997	0.838	NMP	Cd24a
0.295291	0.596	0.279	NMP	Mfge8
0.346094	0.66	0.336	NMP	Pim1
0.391566	0.926	0.718	NMP	Cdca7
0.346769	0.932	0.622	NMP	H2afy2
0.309636	0.882	0.564	NMP	Tspan13
0.346757	0.863	0.564	NMP	Laptm4b
0.271074	0.472	0.193	NMP	Tcea3
0.339292	0.615	0.322	NMP	Ssbp2
0.291174	0.653	0.331	NMP	Fstl1
0.276414	0.636	0.313	NMP	Nkd1
0.253974	0.56	0.25	NMP	Sox2
0.295876	0.909	0.603	NMP	Hmga2
0.315838	0.813	0.552	NMP	Zfp422
0.319285	0.907	0.608	NMP	Car14
0.304197	0.914	0.731	NMP	Ttc3
0.332309	0.723	0.472	NMP	Idi1
0.314714	0.662	0.405	NMP	Arl4a
0.320077	0.888	0.622	NMP	Sox4
0.350466	0.62	0.374	NMP	Msmo1
0.27246	0.875	0.691	NMP	Cfl2
0.29869	0.774	0.568	NMP	Nmral1
0.290456	0.902	0.735	NMP	Rcn2
0.261268	0.805	0.575	NMP	Cadm1
0.522199	0.498	0.293	NMP	Cyp26a1
